# Supplementary material for: A metabolome-wide case-control study of african american breast cancer patients
Source: BMC Cancer. 2023 Feb 23;23:183. doi: 10.1186/s12885-023-10656-1 (PMC9948520; doi:10.1186/s12885-023-10656-1)
Supplement: Supplementary file 1 — Supplementary Material 1 [file 12885_2023_10656_MOESM1_ESM.csv]

Table S1. Variable importance in projection (VIP) scores, average raw intensity, and fold change (FC) for each feature in this study. The suffix number 1 to 7 following VIP and FC means scenarios using 1) all cases, 2) cases without any treatment (chemotherapy, radiotherapy, and surgery) before serum collection, 3) cases with any treatment (chemotherapy, radiotherapy, and surgery) before serum co…
ID	Formula	Compound	Mass	RT	VIP_1	VIP_2	VIP_3	VIP_4	VIP_5	VIP_6	VIP_7	FC_1	FC_2	FC_3	FC_4	FC_5	FC_6	FC_7
1	C13 H16 O5	Methyl 3,4,5-trimethoxycinnamate	252.1015	7.1500154	1.530985739	1.651328659	1.288944431	1.426159244	1.620499098	1.354478592	1.515053174	1.859841059	2.100193203	1.573105168	1.843628223	1.906983541	2.002015112	1.768176209
2	C12 H22 N2 O2	1,8-Diazacyclotetradecane-2,9-dione	226.1677	3.7739906	0.800604003	0.727429854	0.895163337	0.856379027	0.820834145	0.433698073	1.010840875	0.888993223	0.881638686	0.897767056	0.851267739	0.913151485	0.494659772	1.143234526
3	C21 H38 N	1-Hexadecylpyridinium	303.2926	11.436019	0.33620071	0.514168059	0.014600658	0.373903055	0.307791643	0.421219875	0.253330783	-0.094625691	-0.149641165	-0.028993196	-0.029358518	-0.194882836	-0.070757244	-0.110014558
4	C16 H33 N5 O5	Thr Lys Lys	375.2523	10.613019	2.34953003	2.260591407	2.148019155	2.299725287	2.266352795	2.23212656	2.284668951	4.146707996	4.137200287	4.158050525	4.069444362	4.264071162	4.100140447	4.17673181
5	C24 H44 N4 O4	C24 H44 N4 O4	452.3345	5.5729985	0.872867715	0.952417661	0.952915243	0.998055732	0.997841068	1.209173548	0.857140635	1.086405955	1.108299117	1.060287797	1.108179532	1.066096472	1.034934223	1.119591677
6	C18 H33 N3 O3	C18 H33 N3 O3	339.2503	4.7680016	0.360006848	0.354270213	0.460934667	0.558627438	0.375610499	0.183941806	0.501945485	0.569773403	0.508753475	0.642569106	0.709857918	0.410800681	0.269827819	0.763159371
7	C16 H34 O9	C16 H34 O9	370.2198	4.793008	0.666868629	0.627997309	0.565674596	0.937505394	0.405466312	0.978401966	0.383880305	0.401471568	0.454613231	0.338074495	0.47564222	0.308573641	0.519438852	0.325413713
8	C24 H30 O6	Clausarinol	414.2045	11.021978	0.687249002	0.838822163	0.2248229	0.568369782	0.706229492	0.753510074	0.4943847	-0.134242208	-0.184534085	-0.074244881	-0.109723618	-0.175080939	-0.174531241	-0.108266384
9	C24 H44 N4 O4	C24 H44 N4 O4 Esi+5.3339934	452.3352	5.3339934	0.33608015	0.198955405	0.620949016	0.643539556	0.081473164	0.206385714	0.455591206	0.482332232	0.28450581	0.718335683	0.698821985	0.203985602	0.301121397	0.599165534
10	C20 H34 O8	Acetyl tributyl citrate	402.2257	13.861026	0.831264529	1.178091681	0.428936688	0.925236053	0.791195074	1.010725315	0.74019266	-0.370563466	-0.483781388	-0.235496471	-0.352733314	-0.368667618	-0.393265341	-0.355926731
11	C31 H56 O10	C31 H56 O10	588.3874	13.18799	1.465690571	1.225202675	1.708012451	1.258496626	1.683685404	1.277249437	1.58923732	2.195761874	1.953562066	2.484701996	2.032444768	2.407564068	1.928356154	2.368168194
12	C21 H43 N5 O7	Gentamicin	477.3139	12.502991	0.417756166	0.411098782	0.286016801	0.544037661	0.248585742	0.423323325	0.457048831	-0.493338341	-0.672417783	-0.279699709	-0.696128452	-0.260992079	-0.534499908	-0.466799962
13	C23 H38	3Z,6Z,9Z,12Z,15Z-Tricosapentaene	331.324	12.519027	0.420834023	0.601840507	0.092065194	0.478265177	0.314336654	0.565720418	0.293721856	-0.163303944	-0.232748438	-0.080457882	-0.11067202	-0.240912115	-0.177674989	-0.154038402
14	C18 H38 O10	C18 H38 O10	414.2459	5.0150113	0.649553909	0.522360048	0.674541611	0.891771527	0.422308274	0.99249333	0.337618145	0.375364002	0.354044269	0.400798069	0.439144608	0.301892805	0.510866825	0.288000339
15	C22 H48 N	Didecyldimethylammonium	325.3707	12.87004	0.58379205	0.785762531	0.197158477	0.566300809	0.544120003	0.743649515	0.431069522	-0.242317228	-0.341202749	-0.124348535	-0.178132174	-0.332741324	-0.287643956	-0.213093416
16	C14 H30 O8	C14 H30 O8	326.1937	4.5349927	0.512626019	0.32590981	0.587306789	0.629335504	0.318115616	0.666006745	0.283460639	0.230730011	0.20118984	0.265970916	0.235403648	0.226354994	0.29186579	0.191313521
17	C17 H19 N O3	(-)-Morphine	285.1365	10.379979	0.052178115	0.079370557	0.318367858	0.083360671	0.199572975	0.0487636	0.133324727	0.335517592	0.164506993	0.539530237	0.396639417	0.241165251	0.394111484	0.297739952
18	C6 H11 N O	2-Acetylpyrrolidine	113.0841	3.7520099	0.672527446	0.681843784	0.513536571	0.462533067	0.946122723	0.557783905	0.805228663	0.732184125	0.78632736	0.667592195	0.574582372	0.931588662	0.521437065	0.868060518
19	C18 H38 O10	C18 H38 O10 Esi+4.869996	414.2458	4.869996	0.620239208	0.472311729	0.7819415	0.586825226	0.688638365	0.670902148	0.588673023	0.535733949	0.470925509	0.61304928	0.522967119	0.590200362	0.573226254	0.511561278
20	C23 H40 O8	2-glyceryl-6-keto-PGF1?	444.2724	11.3279705	0.598513636	0.62659325	0.45038964	0.554883536	0.510994854	0.405928321	0.601417932	-0.798903452	-0.976659544	-0.586843554	-0.742013465	-0.889245531	-0.697645435	-0.864188227
21	C14 H31 N O	Xestoaminol C	229.2407	10.111004	1.19791863	1.349557773	1.059426565	1.290656607	1.179945903	1.210825052	1.2328862	-0.575704243	-0.633628868	-0.506601181	-0.55513009	-0.60477899	-0.497679352	-0.626009765
22	C17 H19 N O3	(-)-Morphine Esi+10.670988	285.1365	10.670988	0.104822274	0.251482303	0.208268788	0.234715432	0.059111273	0.099684651	0.010115651	0.140757044	-0.075556143	0.398814881	0.195794228	0.066015626	0.184911097	0.112289299
23	C33 H60 O10	Nonoxynol-9	616.4192	13.726019	0.121412818	0.116665694	0.449069667	0.038390857	0.215171384	0.029264204	0.24320861	0.161883319	-0.045393078	0.409160424	0.103613924	0.234916372	0.034261794	0.244165618
24	C16 H34 O9	C16 H34 O9 Esi+4.6450086	370.2194	4.6450086	0.274951121	0.20204429	0.30812068	0.680663284	0.009353492	0.75710406	0.012913456	0.214146614	0.188188234	0.245114506	0.350002817	0.058374839	0.458252903	0.056762296
25	C5 H9 N O	2,5-Dihydro-2,4-dimethyloxazole	99.0681	2.5450015	0.047748543	0.054579754	0.220963	0.036170881	0.06837513	0.107313218	0.037569809	-0.007293413	-0.197710357	0.21987066	-0.101220218	0.123217362	-0.007002689	-0.007480854
26	C10 H22 O4	C10 H22 O4	206.1518	6.587007	0.015676608	0.082730468	0.126757153	0.028019991	0.022243522	0.025066269	0.03598119	0.035108651	-0.028778355	0.111324728	0.012177988	0.044266097	0.043082486	0.029967626
27	C14 H26 O5	3-hydroxy-tetradecanedioic acid	274.1779	8.552001	0.244974305	0.012400613	0.422837022	0.059216863	0.392390191	0.099342376	0.294638234	0.182226905	-0.019178039	0.422499469	-0.008991877	0.438725528	0.005813853	0.295966898
28	C17 H19 N O3	(-)-Morphine Esi+10.543969	285.1365	10.543969	0.255243663	0.361062846	0.036665631	0.412011219	0.044270315	0.23212058	0.151117555	-0.042315836	-0.240154092	0.193701733	-0.022910406	-0.070925441	0.000845349	-0.070143442
29	C25 H48 N6 O8	Deferoxamine	582.3388	12.471988	2.686049878	2.513591694	2.827191737	2.652977449	2.769546804	2.552116773	2.748464825	5.035789599	4.792645981	5.325855669	4.851224267	5.272451184	4.775786346	5.203423275
30	C30 H48 O7	22-epi-Hippurin-1	519.3248	5.390012	0.370720028	0.339798621	0.274656929	0.565297923	0.175655918	0.638959857	0.130333993	0.228504195	0.258741004	0.192432212	0.281435318	0.17466438	0.341284537	0.155790553
31	C29 H44 N4 O4	C29 H44 N4 O4	512.3354	14.535956	0.068264572	0.189574473	0.420041636	0.021367956	0.133714115	0.072769602	0.116361814	0.077049697	-0.138041412	0.333649616	0.035788584	0.134414781	0.033704055	0.104996229
32	C26 H44 O8	Goshonoside F2	484.3041	14.055976	0.651415744	0.342801347	0.965106328	0.49630932	0.776356398	0.514520115	0.7302331	0.778266349	0.478881689	1.135426996	0.635011076	0.974552842	0.599827824	0.89331224
33	C9 H18 N O4	Succinylmonocholine	203.1158	0.8439985	0.51030088	0.574044462	0.479617612	0.567957482	0.394267958	0.393829288	0.619411585	0.28057773	0.32904895	0.222752413	0.347042762	0.173993467	0.253723218	0.297891823
34	C32 H29 N4 P S	C32 H29 N4 P S	532.1858	14.574967	0.882307069	1.058420509	0.560175744	0.94569249	0.709164422	0.957880771	0.742673256	-0.693191879	-0.871500385	-0.480472959	-0.711056931	-0.685281786	-0.810086495	-0.617825613
35	C30 H55 N5 O5	C30 H55 N5 O5	565.4189	5.724986	0.692142847	0.668867622	0.836617666	0.896978516	0.690881049	0.744637202	0.757709504	0.765330998	0.707048776	0.834860666	0.851910483	0.656381189	0.592283214	0.87690128
36	C21 H41 N5 O7	Netilmicin	475.2987	5.21301	0.222707688	0.163700857	0.138818923	0.484659235	0.052504484	0.486837696	0.003941915	0.131893414	0.176536984	0.078634419	0.229309154	0.010130271	0.261320017	0.048447315
37	C26 H46 O9	C26 H46 O9	502.3145	11.917984	0.765335696	0.573499378	1.096248574	0.74455781	0.80096642	0.831553136	0.772470448	0.97144901	0.788294572	1.189949042	1.00423929	0.906017304	0.986441982	0.961782488
38	C19 H30 N6 O6	Arg Thr Tyr	438.2233	10.339014	0.19639001	0.265604611	0.063892665	0.180989211	0.206283584	0.050771561	0.228964115	-0.185675374	-0.312209798	-0.034722026	-0.115110836	-0.298727566	-0.043336905	-0.277446229
39	C24 H51 N O7 P	PC(16:0/0:0)[rac]	495.3327	12.5690155	1.692995383	1.665242252	1.449033844	1.654474998	1.457840085	1.510842061	1.62654053	-3.165384527	-3.361436578	-2.931497869	-3.272882762	-3.004604066	-3.155280433	-3.171899009
40	C35 H46 O4	(-)-Neolinderatin	530.3457	12.790023	0.298858697	0.465403343	0.003029342	0.287205899	0.230974697	0.28667141	0.23306277	-0.216578333	-0.43992637	0.049871958	-0.192251758	-0.255849685	-0.282371733	-0.174158904
41	C19 H36 O6	C19 H36 O6	360.2514	10.534992	2.469959345	2.306497394	2.5947459	2.375008969	2.606076299	2.270557108	2.575971805	2.480825937	2.274442422	2.727037851	2.325323366	2.682480616	2.283949921	2.607759158
42	C22 H40 O11	3-O-(alpha-L-rhamnopyranosyl-(1-2)-alpha-L-rhamnopyranosyl)-3-hydroxydecanoic acid	480.2538	5.1190095	0.599429528	0.492705827	0.557745873	0.744232805	0.44063998	0.620565252	0.46043064	0.427813609	0.430325274	0.424817237	0.473178007	0.377852305	0.434353277	0.423597244
43	C14 H20 O5	Kamahine C	268.1288	7.2239995	0.824264278	0.649050189	0.845238445	0.741066629	0.754625422	0.67304874	0.809157228	0.494260519	0.445893341	0.551961713	0.486891594	0.49784324	0.455789547	0.519064172
44	C18 H39 O7 P	Tris(butoxyethyl)phosphate	398.2431	13.056961	0.375558469	0.586757456	0.054672299	0.242879449	0.405207037	0.354276317	0.313539425	-0.142773367	-0.316172911	0.064089247	-0.059392333	-0.245385288	-0.094466253	-0.173918743
45	C12 H26 O7	C12 H26 O7	282.1676	4.2310047	0.927140446	0.934274709	0.960499753	1.211338864	0.69823454	1.252597355	0.673693464	0.311233026	0.317158883	0.304163582	0.352985719	0.253225392	0.418062183	0.242356333
46	C21 H41 N5 O7	Netilmicin Esi+5.1319976	475.2985	5.1319976	0.453777498	0.407351472	0.362735102	0.663782781	0.177441108	0.462402902	0.313771692	0.382016387	0.401766411	0.358454955	0.490063566	0.24391766	0.403971528	0.367861099
47	C20 H40 N6 O10	C20 H40 N6 O10	524.2799	5.390012	0.799877364	0.685443075	0.737154524	1.010036426	0.550984336	1.058178116	0.522576116	0.560937045	0.585545673	0.531579383	0.643042187	0.465429564	0.697007545	0.47320738
48	C14 H22 N O4	Hesperaline	267.1434	4.3830004	0.063758884	0.074746429	0.391213139	0.0810094	0.311333563	0.130148413	0.295887894	-0.01848697	0.423502744	-0.545772944	0.352251974	-0.470379021	0.427478237	-0.306017169
49	C21 H34 O5 S	Allopregnanalone sulfate	398.2142	5.4449916	0.068271487	0.187731921	0.217255489	0.259627125	0.188297011	0.290295916	0.219834522	0.055587246	-0.052892151	0.185001263	0.133491971	-0.026498703	0.159828351	-0.011620835
50	C42 H74 O13	C42 H74 O13	786.5133	14.269029	0.583385974	0.733631519	0.267725769	0.603422746	0.484341994	0.533600183	0.528685703	-0.661759603	-0.936810475	-0.333628738	-0.668836586	-0.672964007	-0.718338703	-0.625280972
51	C13 H4 D10 N2 O4	DMABA-d10 NHS ester	272.1625	7.715975	0.581701625	0.347605166	0.813383912	0.416749646	0.693008355	0.479203424	0.619557383	0.467932802	0.310933494	0.655230222	0.380538735	0.577288538	0.415045571	0.502031148
52	C34 H40 N4 O4	Ceanothine E	568.3061	5.5500064	1.03051444	0.974863201	0.957451844	1.161088385	0.957664189	1.244417385	0.808556007	0.654653532	0.688849327	0.613858548	0.665587631	0.642353399	0.746964309	0.595137373
53	C31 H52 N2 O5 S	Valnemulin	563.3517	5.5500064	0.599184844	0.497136457	0.569539777	0.631518039	0.60610404	0.825733971	0.339757261	0.351050275	0.334079036	0.371296665	0.318658131	0.400388152	0.431924398	0.298907748
54	C12 H24 O8	C12 H24 O8	296.1449	0.8849983	0.321420286	0.257452528	0.238442954	0.210718651	0.222860651	0.267300494	0.199242122	0.413166226	0.431763835	0.390979605	0.393570493	0.401293848	0.410528394	0.414866934
55	C23 H41 Br O2	6-bromo-tricosa-5E,9Z-dienoic acid	428.2248	5.097	0.53587774	0.595433576	0.260371227	0.489035548	0.45732779	0.648367382	0.324595422	0.586516833	0.746555893	0.395593042	0.615802816	0.530399267	0.650563685	0.545223468
56	C6 H11 N O	2-Acetylpyrrolidine Esi+3.9290042	113.084	3.9290042	1.001846591	0.833851248	1.149859058	0.912537069	1.072775688	0.677626359	1.156124454	0.551100206	0.502611483	0.608946402	0.507796184	0.611209223	0.408929108	0.642763151
57	C9 H11 N O2	Benzocaine	165.0791	2.6770017	0.043381363	0.193571362	0.12425785	0.061469455	0.131892766	0.106775959	0.015571304	-0.018901119	0.050256299	-0.101404706	-0.025632846	0.00619504	0.017918264	-0.042639932
58	C22 H43 N O	13E-Docosenamide	337.3345	16.64403	1.773993936	1.870193601	1.726738817	1.801187079	1.775562917	1.939869722	1.731267227	-1.533320042	-1.748228139	-1.276938453	-1.462545379	-1.629751201	-1.615981752	-1.480024992
59	C12 H22 O5	Dibutyl malate	246.147	7.1180134	0.544220379	0.441877859	0.641288158	0.508771184	0.495976422	0.51912204	0.509560172	0.315277419	0.279218062	0.358295599	0.315677248	0.299923867	0.313990087	0.316107409
60	C16 H32 O10	C16 H32 O10	384.1987	4.8709846	0.050407766	0.011891522	0.006808202	0.083261297	0.014577102	0.146743809	0.072842358	0.085881266	0.156944973	0.001103509	0.137596523	0.021988066	0.138597013	0.051893481
61	C17 H34 N10 O5	Arg Gln Arg	458.272	5.21301	0.656804298	0.563350512	0.544831288	0.831202946	0.443602913	0.804364765	0.441028021	0.453334818	0.502559599	0.394610517	0.50546604	0.390866251	0.526127117	0.40640294
62	C9 H16 N2 O2	C9 H16 N2 O2	184.121	3.5109906	1.299453044	1.193536201	1.192033073	1.260785947	1.227413601	1.164748205	1.220962499	0.618505238	0.728049156	0.487821266	0.635907893	0.600021083	0.67310897	0.583300201
63	C23 H34 N4 O8	Ustiloxin D	494.2331	5.2969975	0.165575734	0.224018018	0.046727785	0.263967642	0.039250594	0.479001412	0.134696211	0.185659598	0.328908865	0.014765736	0.315584629	0.000512917	0.428209218	0.029278922
64	C9 H14 O4	5-Butyltetrahydro-2-oxo-3-furancarboxylic acid	186.0891	4.836995	0.480826943	0.468840649	0.569606254	0.310040663	0.613784293	0.655761086	0.383103328	0.457208191	0.416563073	0.505697104	0.438515028	0.453168009	0.660249767	0.326299807
65	C20 H38 N6 O11	C20 H38 N6 O11	538.2593	5.4759946	0.445686716	0.472191216	0.22814725	0.418042505	0.42316025	0.740440897	0.153596193	0.419663715	0.561771537	0.250131577	0.440400188	0.397736925	0.652138727	0.269778511
66	C10 H12 N4 O5	Arabinosylhypoxanthine	268.0804	1.6430033	0.646832814	0.697815172	0.511574587	0.504631242	0.714998089	0.673503672	0.579959206	1.19034744	1.128529404	1.264095271	1.107369249	1.293402776	1.143956456	1.220257415
67	C32 H70 N3 S3	C32 H70 N3 S3	592.47	15.283985	1.11363477	1.292671473	0.792958638	1.108161844	1.037145174	1.159811116	1.007138315	-1.023263735	-1.339254513	-0.646292281	-0.976604517	-1.096385896	-1.141008628	-0.947349265
68	C25 H48 N6 O8	Deferoxamine Esi+12.429995	582.3365	12.429995	2.659288505	2.483212098	2.772724237	2.617106089	2.718255362	2.495278743	2.716746546	5.239653305	4.973774688	5.55684183	5.071606214	5.455512005	4.971391354	5.412611667
69	C13 H18 O5	Methyl 3-(2,3-dihydroxy-3-methylbutyl)-4-hydroxybenzoate	254.1132	6.390993	0.221040261	0.075935815	0.315684441	0.099534053	0.277408182	0.123468399	0.266810876	0.139492806	0.065812377	0.227392266	0.088450562	0.198824497	0.073192821	0.18223885
70	C31 H63 N O3	Cer(d18:0/13:0)	496.4718	4.6320024	0.730653272	0.833038071	0.518406861	0.8182382	0.739643106	1.086071859	0.586964683	0.433096775	0.57560525	0.263086665	0.422304863	0.448264553	0.586692115	0.334068201
71	C29 H57 N O10 P	PC(16:0/5:0(COOH))	610.3694	13.168964	1.445607296	1.184663044	1.680669149	1.22480007	1.648366484	1.222243661	1.56003012	2.084485904	1.838155178	2.378354139	1.929774326	2.287698433	1.824585072	2.252053546
72	C23 H36 N6 O4	Lys Lys Trp	459.2667	5.654011	0.022182084	0.242469835	0.248861194	0.128944217	0.123607133	0.15797414	0.203686736	0.040265468	-0.07219589	0.174429896	0.05472019	0.024409158	0.067573345	0.022659074
73	C29 H34 O7	Microlenin	494.2331	5.2950053	0.18195181	0.266644667	0.13007739	0.245505664	0.028343835	0.444015014	0.123480427	0.175634491	0.385809886	-0.075101068	0.292432963	0.007344403	0.409836459	0.024635854
74	C17 H33 N O4	C17 H33 N O4	315.2409	8.863015	0.576200755	0.635495569	0.406869319	0.596717146	0.567754524	0.712431454	0.454790381	0.44320485	0.570361797	0.291508844	0.446066398	0.434866964	0.574658481	0.358451852
75	C26 H43 N O6	Sodium glycocholate	465.3077	8.682992	0.111230005	0.191540377	0.072632533	0.343480711	0.077468517	0.508124689	0.105444497	-0.211352628	-0.354691911	-0.040351377	-0.407672273	0.079685802	-0.619315456	0.051676037
76	C22 H32 N4 O4	Val Ile Trp	416.2405	10.340008	0.246128483	0.281761704	0.12659591	0.201658528	0.257981398	0.096441846	0.267643761	-0.248087633	-0.34962584	-0.126954334	-0.150020478	-0.398881241	-0.107339725	-0.338832995
77	C16 H26 Cl O2	C16 H26 Cl O2	282.1677	0.8829991	1.135557106	1.188281964	1.013256155	0.943365375	1.344608907	1.088924354	1.155234482	1.677741232	1.744529882	1.598063545	1.368022596	2.074134671	1.561342767	1.752787612
78	C16 H35 N O	C16 H35 N O	257.2712	11.3679905	0.405278922	0.551166345	0.119341786	0.475656063	0.308926539	0.355097969	0.406781282	-0.145360132	-0.249561684	-0.021049509	-0.102436949	-0.203977808	-0.063118888	-0.198384092
79	C6 H13 N O2	Aminocaproic acid	131.0947	1.4450046	0.576244498	0.663229898	0.385654759	0.596939531	0.455086237	0.647679848	0.481036124	0.195857244	0.263389817	0.115292068	0.238920931	0.150470603	0.249923241	0.160998904
80	C12 H22 O5	Dibutyl malate Esi+7.2239995	246.1469	7.2239995	0.631790823	0.436101363	0.717574288	0.529730879	0.646395139	0.457654664	0.679972534	0.386254825	0.312718999	0.473981775	0.36200981	0.414016915	0.31669848	0.431100363
81	C33 H48 N4 O6	L-Urobilinogen	596.3538	12.845965	2.570964194	2.409368522	2.679923309	2.544903074	2.625069794	2.436359194	2.627113403	4.038945243	3.836161604	4.280862566	3.930975457	4.17198716	3.844611664	4.164239261
82	C17 H31 N O4	C17 H31 N O4	313.2254	8.280022	0.417394394	0.386827175	0.341140174	0.306201624	0.592424042	0.278066704	0.438054366	0.340849168	0.421365523	0.244794569	0.270627682	0.449060594	0.30105086	0.366508603
83	C25 H42 O8	C25 H42 O8	470.2883	13.788026	0.774276868	0.4465868	1.116870486	0.623944334	0.899493162	0.626604406	0.851369362	0.922201082	0.616288722	1.287149162	0.783976376	1.112183409	0.728963393	1.04678854
84	C32 H67 N4 O5 P	C32 H67 N4 O5 P	618.4833	16.88104	0.661980104	0.697540393	0.509517087	0.498904676	0.696133849	0.537813242	0.614765683	-0.622430323	-0.778317901	-0.436459177	-0.51407842	-0.769453906	-0.585857498	-0.64601017
85	C22 H26 O6	Gingerenone B	386.1723	10.027006	1.167887108	0.912042742	1.508717095	0.992700635	1.558085771	0.74740505	1.533338886	0.617978592	0.45486547	0.812569686	0.509331465	0.824046657	0.393681648	0.762591096
86	C13 H4 D10 N2 O4	DMABA-d10 NHS ester Esi+7.31701	272.1626	7.31701	0.411975637	0.29680838	0.431147843	0.28958304	0.370832672	0.494944025	0.291957879	0.181547225	0.1676788	0.198092011	0.191548998	0.158236185	0.268688799	0.125363841
87	C24 H40 O8	C24 H40 O8	456.2726	13.585994	0.428691552	0.133030851	0.740405811	0.31459587	0.531530267	0.330413113	0.494917851	0.443440292	0.164934183	0.775693194	0.32461203	0.612610431	0.302175733	0.534518758
88	C12 H24	1-Dodecene	185.2145	9.547014	0.127982373	0.462735719	0.503152248	0.294213813	0.146787272	0.436315707	0.228684223	-0.001299019	-0.063634184	0.073065739	-0.024035472	0.031461688	-0.067205108	0.041193065
89	C15 H29 N O4	C15 H29 N O4	287.2101	7.411009	0.54235712	0.579431592	0.40723183	0.653797191	0.495296962	0.837972213	0.336200865	0.373064673	0.474668045	0.251853633	0.425752315	0.306805593	0.583692065	0.237265434
90	C15 H26 O6	Tributyrin	302.173	10.027002	0.821013516	0.950015856	0.501826485	0.780702295	0.744414147	0.697791902	0.808852798	-0.729705707	-0.930496316	-0.490166033	-0.669335856	-0.768094977	-0.72265514	-0.734251467
91	C18 H28 N20	C18 H28 N20	524.2803	5.3890023	0.844699033	0.761248252	0.733454508	1.019783302	0.687860222	1.081583744	0.603373766	0.657559917	0.71800001	0.585455945	0.716464041	0.6092834	0.769748256	0.585227961
92	C15 H24 N4 O5	Gln Pro Pro	340.1727	4.612006	0.252035147	0.126889923	0.284262485	0.241299068	0.276009666	0.380791023	0.129351004	0.21640432	0.240757212	0.187351747	0.202898036	0.240727351	0.289306601	0.169401534
93	C9 H18 N O4	Succinylmonocholine Esi+0.97500235	203.1158	0.97500235	1.43806218	1.585738766	0.962070563	1.48076434	1.203217597	1.555742986	1.241639376	0.850774351	1.125476988	0.523058923	0.919607139	0.756787779	0.997767301	0.75600258
94	C16 H32 N6 O5	Lys Lys Asn	388.246	11.968995	1.890632162	1.600074949	2.265672818	1.684380878	2.149978099	1.674725735	2.043038649	2.490971477	2.064746001	2.999450993	2.284462574	2.793369652	2.211213969	2.671341449
95	C20 H34 O8	Acetyl tributyl citrate Esi+9.878008	402.2254	9.878008	0.716638038	0.777605245	0.516950115	0.833585484	0.475656325	0.686456749	0.623902022	-0.874595478	-1.088244384	-0.619716082	-0.924120279	-0.803296851	-0.915906343	-0.847960842
96	C36 H62 N3 O5	C36 H62 N3 O5	616.4679	16.058046	1.187060063	1.287097943	0.987618293	1.196548226	1.108833008	1.135976774	1.132255498	-1.203062127	-1.44880953	-0.909889787	-1.143662263	-1.304147464	-1.182654975	-1.216219369
97	C20 H38 N6 O11	C20 H38 N6 O11 Esi+5.4739995	538.2593	5.4739995	0.369525088	0.392135697	0.144336355	0.363596662	0.31420834	0.621687229	0.083878484	0.343606466	0.466848078	0.196581384	0.374757202	0.324917838	0.549318409	0.210976397
98	C7 H8 N2 O2	4-Amino-2-nitrotoluene	152.0582	1.5130004	1.082191505	1.012033203	0.902810445	0.900298536	1.080880631	0.939258649	0.992577708	0.537811642	0.667639288	0.382929537	0.525028493	0.564342076	0.586180141	0.506626688
99	C26 H44 O8	Goshonoside F2 Esi+14.233956	506.286	14.233956	1.331084368	1.104231805	1.405335188	1.156144042	1.32687085	1.290705057	1.21018171	1.061417592	0.968454007	1.172321519	0.974682709	1.183262627	1.043946854	1.072681621
100	C34 H60 O11	C34 H60 O11	644.4138	14.133039	0.026714626	0.206474808	0.36733584	0.014755242	0.037020152	0.134430562	0.01564135	0.144448554	-0.077190289	0.408859805	0.205262338	0.074434697	0.231939365	0.088040005
101	C23 H34 N4 O4	Leu Trp Leu	430.2561	10.803974	0.28135576	0.282600387	0.198833905	0.202969037	0.310390792	0.096015377	0.307383247	-0.250650682	-0.327169518	-0.159365052	-0.120199595	-0.442047978	-0.095264744	-0.35083372
102	C23 H44 O4	Tetrahydropersin	401.3506	12.416014	1.046865362	1.064196841	0.900041119	0.95216667	1.106326789	0.919118696	1.077297248	-1.01007888	-1.189247485	-0.796333878	-0.985447554	-1.070774894	-1.039751323	-0.990947963
103	C25 H48 O4	MG(22:1(13Z)/0:0/0:0)	429.3816	13.1330385	1.306929692	1.300709053	1.233719121	1.221108446	1.391603335	1.159969925	1.355210994	-1.355747281	-1.512290909	-1.16899348	-1.350732404	-1.400091222	-1.397564336	-1.328786285
104	C37 H64 O12	C37 H64 O12	700.4436	13.6899605	0.55420854	0.638178116	0.266150804	0.445645372	0.533874571	0.370131488	0.565129189	-0.669453218	-0.98427462	-0.293876809	-0.506104138	-0.91027512	-0.572871466	-0.731723032
105	C26 H42 N3 O8	C26 H42 N3 O8	524.2966	11.854003	1.046980744	0.824198817	1.391231019	0.978492712	1.150333208	1.005267011	1.120291246	1.421849343	1.165184205	1.728046348	1.393066498	1.441329597	1.330878356	1.480501689
106	C18 H20 N2 O3	Phe Phe	312.1479	5.574993	0.061289493	0.020769204	0.007492551	0.067861507	0.056961712	0.400920956	0.236136303	0.001596357	-0.103879287	0.127426951	-0.083258449	0.133009992	-0.339745117	0.221671782
107	C42 H68 O13	Saponin G	780.4641	13.928969	0.018878046	0.247735249	0.3419791	0.036779858	0.0138681	0.013316509	0.02890288	0.068181589	-0.257035629	0.456160024	0.071540428	0.041714478	0.00562185	0.108516157
108	C34 H60 N6 O4	C34 H60 N6 O4	616.468	16.239992	1.180050798	1.292210841	0.905832198	1.204079315	1.095858759	1.13137947	1.105862077	-0.889048178	-1.1058784	-0.630373526	-0.809688069	-1.012742055	-0.846823783	-0.916271801
109	C15 H27 N O4	C15 H27 N O4	285.1938	6.546013	0.315485828	0.091821003	0.483754594	0.096929198	0.550749042	0.085735303	0.452752708	0.271310063	0.239876592	0.308809643	0.237333697	0.323820887	0.11917883	0.369394674
110	C24 H50 N O8 P	PS(O-18:0/0:0)	533.3034	5.4759946	0.134410675	0.141452651	0.095195661	0.021244991	0.18506004	0.2672462	0.050586151	0.162450436	0.273074025	0.030478434	0.145756817	0.19323227	0.236543927	0.114679632
111	C43 H72 N3 O13	C43 H72 N3 O13	838.5057	14.155025	0.571290324	0.324781422	0.898533329	0.487975857	0.641054172	0.466782682	0.676508744	0.72484447	0.522245742	0.966541199	0.687745277	0.762606913	0.617984308	0.793741153
112	C15 H26 N6 O4	Ala Lys His	354.2017	9.2840185	2.355804893	2.144188941	2.559621479	2.205354832	2.579015435	2.171022299	2.479313858	3.314803653	3.017231819	3.66980163	3.035150309	3.682037153	3.00370348	3.515381397
113	C26 H51 N O7 P	LysoPC(18:2(9Z,12Z))	519.324	5.385989	0.38778166	0.37790954	0.27114659	0.52137588	0.237702096	0.544239683	0.233980409	0.278151718	0.329666498	0.21669549	0.311825313	0.246892882	0.351324931	0.230974252
114	C23 H48 N O7 P	LysoPE(0:0/18:0)	503.2934	5.840985	0.146380773	0.148950683	0.393505656	0.256961314	0.000994409	0.324470201	0.099936094	0.12208471	-0.010572647	0.28034261	0.143199659	0.100346487	0.178155568	0.085933763
115	C17 H21 N O	Atomoxetine	255.1621	7.317009	0.328149236	0.294959178	0.278449935	0.226633569	0.359524722	0.319411622	0.281634813	-0.746446617	-0.752813335	-0.738851234	-0.814406588	-0.640647092	-0.792745801	-0.716595827
116	C21 H34 O5 S	Allopregnanalone sulfate Esi+5.4439816	398.2144	5.4439816	0.006893577	0.213104222	0.102270341	0.242868134	0.320281211	0.25884809	0.337239847	0.021218756	-0.062956075	0.121637853	0.132116559	-0.098040008	0.139577609	-0.055091557
117	C20 H24 N	Diphemanil Methylsulfate	277.1887	7.808989	0.625455383	0.561047297	0.522588198	0.513821807	0.565962943	0.475228902	0.547256951	-0.884333988	-0.917670338	-0.844564306	-0.886912499	-0.890897181	-0.865539768	-0.896451313
118	C33 H53 N O9	Malyngamide J	607.3768	5.697013	0.585694923	0.38564113	0.680334444	0.551538133	0.67985846	0.717799905	0.408145059	0.330682225	0.252161187	0.424356446	0.23919725	0.461687181	0.322924721	0.335683774
119	C25 H48 N O4	Elaidic carnitine	425.3505	12.672041	1.162416767	1.187905861	0.952251607	1.10904737	1.168210131	1.194868262	1.183727665	-0.956771183	-1.199965539	-0.666644582	-0.978300402	-0.936351119	-1.007012343	-0.924378856
120	C11 H18 N4 O2	Pirimicarb	238.1414	3.8460052	0.98098467	0.956482873	0.935854989	1.343346228	0.577919768	1.346999307	0.622518848	0.253286142	0.264507901	0.239898781	0.317122776	0.159635371	0.377415475	0.173255389
121	C18 H30 O3 S	2-Dodecylbenzenesulfonic acid	326.1934	4.3759904	0.125181483	0.158734683	0.092095058	0.442452456	0.387897458	0.268036293	0.16487359	0.057445526	0.130142795	-0.02928104	0.24969795	-0.233938104	0.147013773	-0.000302422
122	C26 H51 N O7 P	LysoPC(18:2(9Z,12Z)) Esi+12.069015	519.333	12.069015	1.705464996	1.782728224	1.502292701	1.875415248	1.44689713	1.725239293	1.586198471	-1.972437787	-2.185343208	-1.718445354	-2.255068086	-1.581340299	-2.164932073	-1.848329628
123	C43 H79 O10 P	PG(19:0/18:3(9Z,12Z,15Z))	785.5286	16.313976	0.478145706	0.577066308	0.260221671	0.451667095	0.359570206	0.256869323	0.491453827	-0.480143757	-0.666373989	-0.257974356	-0.396664783	-0.58972586	-0.267796878	-0.617051612
124	C22 H46 N O7 P	PE(17:0/0:0)	467.3013	11.176019	1.47292708	1.477012235	1.268279727	1.449985988	1.292903923	1.231945429	1.439644764	-1.971082764	-2.079217022	-1.842080492	-1.98658551	-1.943344586	-1.866998172	-2.038189935
125	C38 H57 N9 O14	C38 H57 N9 O14	863.4013	5.7860084	1.043560005	1.066565242	0.794374462	0.831545035	1.19134926	0.680702545	1.134310916	1.295983628	1.463886157	1.095678858	1.125680852	1.58911514	1.077345682	1.436947568
126	C24 H34 O6 S	Rivenprost	450.2072	4.994009	0.539258019	0.365176869	0.29051007	0.529864452	0.393805226	0.809121102	0.20195764	0.499639378	0.642065263	0.329727796	0.537934164	0.450119071	0.704974172	0.367252472
127	C25 H44 O9	C25 H44 O9	488.2987	11.349032	1.192252658	1.028773262	1.46110319	1.18851425	1.198003176	1.329799938	1.138419736	1.579732969	1.400895477	1.793082959	1.612609338	1.507834839	1.650480432	1.534119473
128	C29 H50 O8	C29 H50 O8	526.3511	14.829037	0.110135727	0.29896828	0.162640634	0.104888617	0.088531615	0.069473854	0.084878167	-0.077306695	-0.303621398	0.192682776	-0.071165948	-0.085819502	-0.086248527	-0.071541567
129	C24 H50 N O7 P	PE(19:0/0:0)	495.3371	12.351005	0.239941316	0.326120731	0.058876514	0.307476889	0.152230789	0.167759995	0.202696563	-0.073016022	-0.213523713	0.094607189	-0.047527763	-0.140640167	-0.030751593	-0.100265456
130	C19 H28 N4 O3	LY255283	360.2147	13.316966	1.286992603	1.599972582	1.069224796	1.480171425	1.213130389	1.640357516	1.210488168	-0.530278598	-0.595896117	-0.451998049	-0.539708424	-0.491122248	-0.610825907	-0.47834678
131	C25 H26 O5	Albanin D	406.1809	4.7419953	0.068477078	0.13269193	0.040798687	0.015914906	0.165485331	0.008332088	0.196681243	-0.050586388	-0.032033744	-0.072719366	0.00295028	-0.108355579	-0.015063081	-0.073489572
132	C34 H38 O16	Ramontoside	701.2055	16.70098	2.11515074	2.216333638	2.179908628	2.250694088	2.12056343	2.282727311	2.112455987	1.635231062	1.582401636	1.69825564	1.672820893	1.599472195	1.542218584	1.695199633
133	C27 H42 N O2	Benzethonium	411.3129	11.597982	0.321118425	0.199792462	0.442181407	0.181215805	0.416325425	0.238261038	0.362251963	0.287994913	0.213468083	0.376904112	0.245534409	0.338546016	0.327700898	0.262395001
134	C17 H37 N O2	C17 Sphinganine	287.2825	10.090008	1.364978777	1.525494379	1.137954334	1.498304	1.194618955	1.811099363	1.0988981	-0.520399059	-0.599550523	-0.425972751	-0.589293357	-0.40669169	-0.638161684	-0.444473156
135	C5 H4 N4 O	Allopurinol	136.0384	1.0169985	0.836047267	0.876656975	0.634169033	0.863550652	0.659573895	0.726435948	0.768142206	-0.522611244	-0.648261764	-0.372712378	-0.545171744	-0.496824413	-0.579898238	-0.485676208
136	C35 H69 N2 O7 P	PE-Cer(d15:2(4E,6E)/18:0(2OH))	659.4796	11.490983	0.055993802	0.020695014	0.222555236	0.031145418	0.128117528	0.230462091	0.046502412	0.060913518	0.050689284	0.07311085	0.090722957	-0.008453504	0.172331406	-0.010921699
137	C36 H28 N2 O6 P	C36 H28 N2 O6 P	615.169	9.972001	0.158047619	0.104196123	0.218011545	0.244946147	0.092408471	0.355855406	0.046108388	0.411506523	0.419774387	0.401643106	0.475905313	0.26561093	0.596571495	0.292188317
138	C25 H42	3Z,6Z,9Z,12Z,15Z-Pentacosapentaene	359.3547	13.156986	0.640101831	0.785180693	0.236867946	0.739415988	0.327268977	0.829971757	0.41162615	-0.328792295	-0.443596789	-0.191832548	-0.373905087	-0.265259012	-0.448821429	-0.251405091
139	C13 H13 N3	Varenicline	211.1109	5.1259885	1.282475399	1.365562594	1.051715833	1.189148698	1.463437625	1.359342684	1.177001913	-1.681087663	-1.745817539	-1.603866057	-1.432057736	-2.080129017	-1.771831521	-1.622581754
140	C24 H48 N O7 P	PE(19:1(9Z)/0:0)	493.3176	11.581033	0.863249919	0.782933756	0.680510554	0.830131687	0.681836503	0.679048273	0.768805838	-0.676662687	-0.677053616	-0.676196314	-0.627224877	-0.778533234	-0.583465984	-0.736750034
141	C34 H38 N4 O5	Aralionine A	582.2845	5.635989	0.567590139	0.475477726	0.42690233	0.523339248	0.579068395	0.724566336	0.3170218	0.457446983	0.542499246	0.355981126	0.440505888	0.500747181	0.535097778	0.407382655
142	C6 H13 N O2	Aminocaproic acid Esi+1.3250011	131.0948	1.3250011	0.834917131	0.839590982	0.751849945	0.846153134	0.752366862	0.775578412	0.798190787	0.330045267	0.376307928	0.274854723	0.367539709	0.29445636	0.351762271	0.316043514
143	C45 H79 O7 P	PA(O-20:0/22:6(4Z,7Z,10Z,13Z,16Z,19Z))	761.549	12.009018	0.172826499	0.087873235	0.383324428	0.125681927	0.244476934	0.31774948	0.178880289	0.127383954	0.101598711	0.158145297	0.144014687	0.078860999	0.219172319	0.068204613
144	C32 H48 O10	Debromoaplysiatoxin	592.3205	8.551019	0.146417024	0.025474027	0.298588582	0.011945129	0.250880643	0.02240996	0.215771115	0.145188638	-0.010084983	0.330427343	-0.031303032	0.377144763	-0.023640377	0.254038924
145	C10 H20 N O4	(?)-Propionylcarnitine	217.1312	1.687997	0.867220672	1.107708672	0.374895656	0.971317534	0.688648356	0.820044856	0.798483887	0.371359557	0.594044681	0.10570011	0.46165806	0.260772647	0.414060049	0.343828976
146	C37 H58 O6	Hericenone G	615.4553	11.607981	0.006740489	0.063812955	0.152902177	0.072925105	0.102045225	0.123355404	0.000617583	0.044700256	0.033302637	0.058297414	0.064865798	-0.005942747	0.139661016	-0.016524445
147	C13 H24 O5	C13 H24 O5	260.1628	7.808985	0.116690349	0.225325418	0.014454922	0.068639734	0.106264592	0.01059955	0.15179561	-0.07458459	-0.144452257	0.008766311	-0.044204347	-0.130396024	-0.012546812	-0.114582631
148	C22 H47 N O2	C22 H47 N O2	357.3608	12.857974	1.340230098	1.389363364	1.147889412	1.223203171	1.323653308	1.350905742	1.27115962	-0.729830251	-0.842794733	-0.595065606	-0.669221036	-0.808182164	-0.845310822	-0.655375672
149	C41 H74 O12 S	1,2-Di-O-(8-hexadecenoyl)-3-O-(6-sulfoquinovopyranosyl)glycerol	790.4844	16.311024	0.666054044	0.507584243	0.823463386	0.662926812	0.613409117	0.770167488	0.582729964	0.893277861	0.81014455	0.992454442	0.95882376	0.800441417	1.074936562	0.776155804
150	C47 H78 O14	Nanchangmycin	866.5377	14.499019	0.237028052	0.038178117	0.513546853	0.24786278	0.222809399	0.266731639	0.251818672	0.336017454	0.182388695	0.519293869	0.373383981	0.275457683	0.365443838	0.31704518
151	C12 H22 O5	Dibutyl malate Esi+7.3669767	246.1469	7.3669767	0.405979986	0.509541651	0.12250185	0.390062258	0.277444505	0.406523375	0.2924648	-0.611885151	-0.943452546	-0.216331066	-0.688423544	-0.493483785	-0.619984603	-0.606663136
152	C41 H64 N4 O8	Antanapeptin C	762.4532	15.512957	0.450817748	0.270864152	0.655976955	0.450433715	0.403666576	0.536990855	0.398008871	0.533025112	0.428725774	0.657452392	0.585648647	0.460287434	0.658155086	0.452349208
153	C32 H58 O10	C32 H58 O10	602.4032	13.448979	1.416544218	1.219470191	1.640031137	1.3031278	1.526265989	1.282389738	1.532509606	1.422741841	1.249104426	1.62988823	1.370651689	1.483947801	1.296484272	1.504144747
154	C34 H58 O6	Campesteryl glucoside	562.4211	15.228024	1.052140492	1.169183572	0.874697197	1.124013078	1.000688931	1.051156204	0.99069281	-0.621569079	-0.739345396	-0.481063998	-0.525186728	-0.76941068	-0.542797057	-0.672356303
155	C38 H71 N O8 P	PC(12:0/18:3(9Z,12Z,15Z))	717.5229	12.142023	0.100251055	0.034254046	0.296809256	0.077799147	0.175880335	0.266308267	0.102586449	0.091788332	0.068433949	0.119649701	0.120020962	0.02932273	0.191031154	0.027802828
156	C28 H58 N6 O P S	C28 H58 N6 O P S	557.4129	10.891023	0.110183589	0.107652786	0.0029083	0.144366295	0.017903056	0.06236169	0.116811438	-0.026162785	-0.012882223	-0.042006263	0.000838084	-0.092114885	0.081975826	-0.095883732
157	C24 H30 O6	Clausarinol Esi+11.291993	414.2043	11.291993	0.485441858	0.490992354	0.286286709	0.350975408	0.501501302	0.556421984	0.29375993	-0.18354131	-0.190762136	-0.174926992	-0.15089013	-0.2481793	-0.281582661	-0.120330439
158	C25 H40 N2 O6 S	14,15-LTD4	496.2647	10.866966	1.603528661	1.482524636	1.831292286	1.560094701	1.687146923	1.624233899	1.666531629	2.058539313	1.917974162	2.226231071	2.086151458	1.992260879	2.05869879	2.058436492
159	C36 H60 O5	DG(13:0/20:5(5Z,8Z,11Z,14Z,17Z)/0:0)[iso2]	571.4292	11.749019	0.034344481	0.059289621	0.092668536	0.049362898	0.040929629	0.135970062	0.038049886	0.027191556	0.016506129	0.039939084	0.058571292	-0.042300198	0.129801368	-0.03896477
160	C38 H75 N O8 P	PC(12:0/18:1(9Z))	703.5067	11.388988	0.025677461	0.017117787	0.056988294	0.03934831	0.004859498	0.169162273	0.062310441	0.034273686	0.043073939	0.023775139	0.07791333	-0.053962934	0.157464318	-0.045151853
161	C36 H71 N2 O7 P	PE-Cer(d16:2(4E,6E)/18:0(2OH))	673.4968	12.27596	0.024362596	0.070941628	0.150305231	0.068451071	0.078492147	0.136722045	0.009199997	0.035202427	0.018076714	0.055633102	0.061582722	-0.02502308	0.132247472	-0.027366089
162	C11 H9 N O2	3-Amino-2-naphthoic acid	187.0633	3.7930133	1.003570146	1.157975845	0.648329163	0.788284766	1.068642364	0.86810038	0.949411431	0.385533359	0.46084648	0.295686128	0.320307552	0.487829313	0.374252607	0.392806476
163	C24 H40 O8	C24 H40 O8 Esi+13.485033	456.2726	13.485033	1.100312624	0.732022778	1.455511712	0.990245972	1.177887554	0.941054502	1.178631669	0.844334174	0.620887122	1.110902587	0.759039786	0.973263434	0.6926374	0.942138674
164	C32 H43 N5 O5	Dihydro-?-ergocryptine	577.3296	5.635989	0.235875465	0.186692184	0.109793923	0.052944192	0.405214994	0.352327716	0.052153888	0.212676037	0.254813972	0.162406218	0.119677506	0.334430923	0.250877907	0.188045883
165	C33 H47 N5	C33 H47 N5	513.3871	11.008034	0.166501769	0.16592097	0.054004041	0.196926126	0.067359148	0.008745481	0.162959516	-0.058951504	-0.050664694	-0.068837523	-0.028602966	-0.128464457	0.049947953	-0.129162997
166	C19 H34 O5	13-Hydroxy-9-methoxy-10-oxo-11-octadecenoic acid	342.2403	10.534009	2.360388835	2.279809288	2.55816464	2.329780916	2.551729376	2.229703939	2.521951783	3.657581244	3.264476732	4.12654803	3.386542598	4.006055108	3.357834073	3.850839288
167	C27 H46 O8	C27 H46 O8	498.3193	14.280025	0.445558958	0.146705249	0.755095533	0.348455296	0.504714354	0.361409365	0.500462876	0.471954396	0.205867466	0.789391435	0.391573145	0.587187468	0.36431321	0.541354634
168	C8 H19 N	Octylamine	129.1519	4.291993	0.236316448	0.041317709	0.714778215	0.001177465	0.626604038	0.031691627	0.480230718	0.084816916	-0.010064151	0.198008365	0.042252974	0.147866962	0.033321554	0.118017873
169	C15 H24 O6	C15 H24 O6	300.1573	9.385988	0.094782982	0.323049329	0.195395201	0.176518987	0.002643871	0.067667752	0.103499361	-0.103514544	-0.330438602	0.167201876	-0.162946124	-0.004450874	-0.130216741	-0.086298654
170	C12 H23 N	Dicyclohexylamine	181.1825	5.723014	1.27165448	1.233981691	0.99272887	1.22220722	1.115189378	1.099130311	1.184663154	-0.722533336	-0.769856886	-0.666077172	-0.718963115	-0.730955316	-0.677977049	-0.751260417
171	C12 H20 O5	Polyethylene, oxidized	244.1312	6.2070007	0.761504022	0.610229337	1.099515601	0.662548472	0.911392041	0.816015092	0.769065238	0.681865152	0.52895033	0.864289851	0.653128449	0.708137306	0.702054885	0.668848087
172	C42 H82 N O9 P	PS(P-20:0/16:0)	775.5652	12.704026	0.061203351	0.121065255	0.148589656	0.114706334	0.065339886	0.097505324	0.030964653	0.0242936	-0.005039862	0.059287906	0.049478836	-0.03226918	0.117898815	-0.03605713
173	C31 H50 N7	C31 H50 N7	520.4128	16.240978	1.152589331	1.306839595	0.816709122	1.235012592	1.004513605	1.045703406	1.132119591	-0.641014765	-0.834686677	-0.409967573	-0.588279927	-0.721206959	-0.556746469	-0.695345641
174	C17 H21 N O2	Desomorphine	271.157	7.4940124	0.140970685	0.29305422	0.041971444	0.170519078	0.082105813	0.087499478	0.167280185	-0.270230357	-0.426428257	-0.083889001	-0.320865591	-0.209312516	-0.222151573	-0.30122852
175	C24 H40 O7 S	Ursodeoxycholic acid 3-sulfate	489.2777	5.2939916	0.231751337	0.15452085	0.487853368	0.175813238	0.379682968	0.054998093	0.450511539	-0.149133349	-0.01545933	-0.308604109	-0.07424863	-0.250739345	-0.039265844	-0.219968978
176	C17 H37 N O2	C17 Sphinganine Esi+9.862035	287.2824	9.862035	1.874139158	2.010279648	1.942174181	1.942545608	2.129786508	2.030190488	1.981609715	-0.909619092	-0.866388768	-0.96119211	-0.834634473	-1.024248534	-0.831602315	-0.959919382
177	C42 H83 O8 P	PA(21:0/18:0)	746.5856	15.669972	2.06918292	2.288357729	1.990686335	2.211034132	2.158792052	2.438372903	1.982565972	-1.069629244	-1.110758236	-1.020563077	-1.042694717	-1.102940206	-1.108373646	-1.0446493
178	C41 H64 N4 O8	Antanapeptin C Esi+15.510009	757.4977	15.510009	0.555504149	0.602508648	0.407397273	0.583067125	0.37097529	0.421136416	0.500446011	-0.462420166	-0.625227776	-0.268193543	-0.439657063	-0.496745788	-0.357582523	-0.530012857
179	C44 H75 N O8 P	PC(22:6(4Z,7Z,10Z,13Z,16Z,19Z)/14:1(9Z))	758.4821	13.92897	0.494539568	0.679570689	0.109421526	0.470695942	0.411075884	0.465470476	0.426205159	-0.529490951	-0.867023497	-0.126820544	-0.474126548	-0.627259398	-0.590079157	-0.490427502
180	C22 H43 N14 O3 P	C22 H43 N14 O3 P	582.3385	12.478023	2.627420202	2.475498741	2.779263384	2.625587462	2.703308333	2.531739408	2.685980025	3.987203823	3.748015718	4.272551036	3.898202971	4.090505899	3.79761302	4.109439999
181	C6 H14 O3	Polypropylene glycol (m w 1,200-3,000)	134.0941	3.4039953	0.263236676	0.049383574	0.508157577	0.498780423	0.20436253	0.38582589	0.186723004	-0.10539599	-0.031880839	-0.193098274	-0.117645655	-0.096326062	-0.111898646	-0.101203487
182	C14 H22 N O4	Hesperaline Esi+4.372003	245.162	4.372003	0.667093559	0.62492181	0.45763683	0.604040739	0.642877629	0.485612724	0.652422874	0.617726661	0.912396696	0.266190478	0.72845271	0.513138195	0.756391811	0.528324129
183	C47 H83 O8 P	PA(22:1(11Z)/22:4(7Z,10Z,13Z,16Z))	805.5745	11.910971	0.182369774	0.109803501	0.371592919	0.147525865	0.248669664	0.325200121	0.1774471	0.135842637	0.111874779	0.164435871	0.15760253	0.07847241	0.232174987	0.073733621
184	C32 H63 N2 O6 P	PE-Cer(d14:2(4E,6E)/16:0)	601.4392	10.825999	0.154267892	0.140447933	0.069400586	0.176913349	0.074985377	0.043271733	0.172773723	-0.044217755	-0.026665412	-0.065157392	-0.001992389	-0.131783429	0.083925811	-0.126836632
185	C41 H58 O5	4-Methoxycinnamoyloleanolic acid methyl ester	630.4344	13.979984	0.434488081	0.597751115	0.157910885	0.476487335	0.302159217	0.437095509	0.34295823	-0.381426354	-0.584284281	-0.139420406	-0.40440834	-0.362351322	-0.450509683	-0.336885787
186	C23 H46 N O4	Pahutoxin	399.3348	12.476012	1.455074796	1.52103749	1.355146129	1.476431697	1.33091515	1.486882629	1.417178796	-1.358408854	-1.649583489	-1.011042623	-1.413856348	-1.283608451	-1.478376494	-1.281061296
187	C24 H38 O4	6?-Hydroxy-3-oxo-5?-cholan-24-oic Acid	390.2772	16.298038	1.163437729	1.220270432	1.163423366	1.310017728	1.048742628	1.433029961	1.043308494	-0.795284616	-0.876086036	-0.698889939	-0.848720336	-0.718970071	-0.901899285	-0.726546211
188	C9 H14 O4	5-Butyltetrahydro-2-oxo-3-furancarboxylic acid Esi+5.1440034	186.0892	5.1440034	0.146616187	0.383450287	0.195646532	0.368433026	0.11037337	0.300356676	0.011387384	-0.137226982	-0.362063764	0.130999355	-0.276482837	0.031749597	-0.300051577	-0.032247966
189	C24 H50 N O8 P	PS(O-18:0/0:0) Esi+5.4749866	533.3036	5.4749866	0.068752637	0.10131313	0.172427027	0.069267307	0.164212913	0.173768587	0.079333205	0.120418572	0.227326349	-0.007120531	0.09245929	0.166243609	0.164328761	0.092108055
190	C28 H48 O9	24R-methylcholest-22E-en-3beta,4beta,5alpha,6alpha,8beta,14alpha,15alpha,25R,26-nonol	528.3304	12.331034	1.039283958	0.856412648	1.35736452	0.981222747	1.146294583	1.033184085	1.113801136	0.99046802	0.831912212	1.179622317	0.9777813	0.998178762	0.966613652	1.00584781
191	C12 H24 O8	C12 H24 O8 Esi+4.301011	296.1457	4.301011	0.490733766	0.454418102	0.45596635	0.688330453	0.283105688	0.86218267	0.227534504	0.367391633	0.387877684	0.342952134	0.45465236	0.252661394	0.53402812	0.259954951
192	C13 H24 N6 O7	Arg Ser Asp	376.1708	5.201005	0.236316312	0.101686182	0.644561693	0.385941633	0.130101733	0.459477755	0.052268042	0.120440305	-0.096761826	0.379558637	0.140529282	0.121521792	0.178379374	0.083084853
193	C44 H86 N O10 P	PS(18:0/20:0)	819.5913	12.591005	0.088103449	0.018645552	0.298548456	0.050710387	0.178437141	0.251044103	0.101953708	0.102084634	0.071250277	0.13886948	0.127553833	0.043710054	0.197894747	0.040312324
194	C13 H22 O5	C13 H22 O5	258.1468	6.9849877	0.125027828	0.007213791	0.25429587	0.01227386	0.183753635	0.156395118	0.104460986	0.055524125	-0.019494144	0.145019604	0.01247806	0.100655638	0.07463945	0.043199771
195	C8 H10 N4 O2	Enprofylline	194.0812	4.429004	0.26089682	0.438082829	0.016702523	0.446817109	0.032797356	0.231101566	0.235642043	-0.459299776	-0.682572672	-0.192939129	-0.588204071	-0.235543862	-0.200882587	-0.625910859
196	C21 H36 O11	Linalool 3,7-oxide beta-primeveroside	464.2227	5.654011	0.330317523	0.123534975	0.475195737	0.515135456	0.131751298	0.380268239	0.192697961	0.257203881	0.150780457	0.384165158	0.33743293	0.163024263	0.265366888	0.251940889
197	C25 H50	9-Pentacosene	367.4169	13.933037	0.230368158	0.258661325	0.025117661	0.133813792	0.155034222	0.058586095	0.232798313	0.141419195	0.174825959	0.101565513	0.13607184	0.156098534	0.06531856	0.190484079
198	C19 H41 N O2	C19 H41 N O2	315.3137	11.31901	0.574438265	0.770479114	0.257335592	0.709018221	0.32034263	0.818127911	0.361602364	-0.215516981	-0.299117674	-0.115782821	-0.25873515	-0.145669362	-0.324368217	-0.145336579
199	C23 H32 N4 O4	Nummularine F	428.2412	12.934019	1.068547978	0.734024519	1.443893976	0.875529975	1.278348553	0.923925547	1.14669523	1.370506029	1.029530448	1.777283915	1.176327407	1.646773886	1.133655196	1.523212488
200	C25 H48 N6 O8	Deferoxamine Esi+12.429995 :1	582.3385	12.429995	2.659045016	2.482629387	2.772176077	2.616525755	2.717828911	2.494857068	2.716222796	5.239716237	4.971580941	5.559596941	5.073284783	5.453127959	4.975169381	5.410279341
201	C20 H32 O5	?-12-PGD2	352.222	8.484007	0.87585038	1.023759143	0.764220343	0.874031335	0.963366579	1.080434925	0.743872978	0.865093118	0.944573158	0.770274825	0.858607347	0.80261661	0.90592634	0.838766436
202	C26 H43 N O5	Glycoursodeoxycholic acid	449.3148	10.129995	0.475057224	0.426836919	0.558772146	0.541014118	0.357921998	0.661148051	0.369437876	-0.721130617	-0.683698235	-0.765786793	-0.776306629	-0.592141743	-0.927961172	-0.587779339
203	C45 H77 N O8 P	PC(22:6(4Z,7Z,10Z,13Z,16Z,19Z)/15:1(9Z))	772.4978	14.113023	0.406567047	0.566691095	0.083350299	0.403130415	0.335682903	0.332077865	0.372986759	-0.443425239	-0.737038086	-0.093150263	-0.416630194	-0.508563615	-0.443680771	-0.443260488
204	C28 H51 N O7 P	LysoPC(20:4(8Z,11Z,14Z,17Z))	543.3326	12.0910015	1.327291264	1.45263955	0.864734523	1.414284975	0.922525352	1.250684362	1.168298018	-1.385091966	-1.692611333	-1.018226756	-1.546646808	-1.172859214	-1.522487913	-1.296507737
205	C34 H67 N2 O6 P	PE-Cer(d16:2(4E,6E)/16:0)	629.4709	12.418964	0.051482041	0.085773253	0.105971935	0.081166723	0.040352913	0.124014024	0.043322123	0.022236817	0.011266277	0.035324479	0.055725722	-0.047191033	0.125989493	-0.044656356
206	C9 H17 N O2	Gabapentin Esi+3.6190052	171.1262	3.6190052	0.438601684	0.316205765	0.537143439	0.383084451	0.445256376	0.293421501	0.535240498	-0.518011508	-0.373954896	-0.689868519	-0.382244541	-0.713104266	-0.213028796	-0.714645099
207	C12 H20 O4	5-Heptyltetrahydro-2-oxo-3-furancarboxylic acid	228.1359	6.587007	0.171694962	0.028721933	0.415386356	0.140321277	0.169677247	0.212998418	0.095613241	0.166346071	0.035529917	0.322407448	0.148151522	0.166548904	0.204236338	0.14191682
208	C34 H58 O6	Campesteryl glucoside Esi+15.037044	562.4208	15.037044	1.465185704	1.605295421	1.306294125	1.545039501	1.403747312	1.481720109	1.4391592	-1.230938859	-1.471690563	-0.9437263	-1.134349134	-1.379458433	-1.06648434	-1.336968746
209	C35 H60 N7 O	C35 H60 N7 O	594.4855	16.239012	1.217471682	1.344261332	0.913753779	1.237886036	1.120975611	1.261373729	1.088730308	-0.964056546	-1.206686365	-0.674603429	-0.878623845	-1.083763492	-0.992283257	-0.945857746
210	C32 H54 N3 O9	C32 H54 N3 O9	624.3854	13.5	0.793046193	0.59426103	1.117388846	0.711252771	0.894747991	0.724122222	0.877985143	0.692743069	0.531669049	0.884901549	0.656543778	0.732644907	0.623807193	0.737188568
211	C20 H33 N3 O4	Celiprolol	401.2253	4.7769885	0.169410594	0.006894802	0.18021959	0.148889344	0.079329372	0.261941574	0.022241747	0.144363789	0.143782203	0.145057611	0.142478973	0.138678448	0.176950283	0.123354076
212	C13 H22 N6 O4	C13 H22 N6 O4	326.1705	8.003022	1.473556378	1.305898644	1.498525968	1.172644455	1.773123058	1.029113381	1.684563867	2.41637377	2.263884352	2.598290969	1.992970135	2.980574269	1.798385075	2.814813849
213	C28 H53 O12 P	PI(19:1(9Z)/0:0)	612.3319	5.696009	1.004184037	0.917981491	1.019852869	1.072940152	1.038315158	1.192062691	0.813821639	0.620342036	0.590895111	0.655471701	0.56450971	0.698984501	0.652479422	0.599621879
214	C9 H14 O4	5-Butyltetrahydro-2-oxo-3-furancarboxylic acid Esi+4.835003	186.0892	4.835003	0.294225418	0.18589832	0.441990171	0.109411693	0.423374237	0.33413942	0.248591555	0.340390814	0.242850425	0.456754788	0.257384864	0.418448175	0.46825928	0.257949303
215	C25 H46 N O4	Linoleyl carnitine	423.3347	12.064962	0.491111174	0.515723016	0.162378222	0.459291584	0.411099091	0.46762524	0.373867245	-0.213756209	-0.363818772	-0.034734203	-0.208770839	-0.228789953	-0.28534431	-0.167600722
216	<none>	<none>	497.8471	12.172037	0.200401595	0.112432966	0.416497992	0.137874329	0.305733435	0.327303592	0.203200982	0.166933847	0.131584717	0.209104739	0.184496144	0.113826665	0.26448154	0.104041256
217	C30 H42 O8	Ganoderic acid theta	547.3194	6.006992	0.178720538	0.116293359	0.427364235	0.246475477	0.123520486	0.317015398	0.040924719	0.139525687	-0.005601056	0.312659345	0.136169416	0.167979458	0.167830999	0.121276209
218	C40 H79 N O8 P	PC(14:0/18:1(9E))[U]	731.5375	12.831036	0.058866825	0.114024562	0.15056338	0.105447023	0.073695522	0.090965235	0.017393766	0.022832085	-0.006255907	0.057533548	0.050000748	-0.0359937	0.11544875	-0.036881292
219	C28 H40 O10	Desacetyl (7)Khivorinic Acid, Methyl Ester	536.2575	7.2239995	0.67719312	0.532938387	0.744677241	0.612240531	0.598852411	0.591258474	0.668930489	0.617532732	0.566361585	0.678579013	0.639952819	0.569567184	0.603727146	0.626433702
220	C23 H26 O7	1-(2H-1,3-Benzodioxol-5-yl)-2-[2,6-dimethoxy-4-(prop-2-en-1-yl)phenoxy]propyl acetate	414.1687	11.217022	1.017713444	0.851878235	1.451756676	1.108240079	1.206690869	1.290947277	1.047430515	1.016000227	0.768593954	1.31115157	0.955128312	1.13810486	0.938916532	1.065698925
221	C15 H26 N6 O4	Ala Lys His Esi+9.193989	354.2018	9.193989	2.130062364	1.968713246	2.300780541	1.955948923	2.416178213	1.855385977	2.322151434	3.229998584	2.910756864	3.610848356	2.784101343	3.819025992	2.681053845	3.583923482
222	C46 H76 O19	3-O-(Glcb1-2Glcb1-4Galb)-(25R)-12-oxo-5alpha-spirostan-3beta-ol	932.507	11.326997	0.720496491	0.618021425	0.707352967	0.629569774	0.693728343	0.388445277	0.788243846	-1.169656848	-1.158195672	-1.183329829	-0.975784134	-1.45479542	-0.770262499	-1.427161099
223	C26 H39 N4 O4	C26 H39 N4 O4	471.2951	9.886983	0.493346554	0.60911265	0.37450836	0.832928461	0.119798078	1.043935823	0.153533929	-0.737430225	-0.976414358	-0.452326347	-1.117340229	-0.193713384	-1.385983264	-0.319284186
224	C34 H38 N4 O5	Aralionine A Esi+5.6009946	582.2844	5.6009946	0.46354331	0.465510824	0.234669609	0.536896437	0.349597398	0.64218707	0.239728203	0.382903183	0.509916088	0.231379016	0.424767246	0.334073582	0.511655239	0.299891989
225	C21 H39 N O8	C21 H39 N O8	433.2674	10.342021	0.611486	0.617720046	0.481566834	0.573725089	0.546345568	0.409613302	0.618202275	-0.590323843	-0.684685699	-0.477751804	-0.519958749	-0.701791283	-0.453089721	-0.678803737
226	C8 H18 O3	(3R,7R)-1,3,7-Octanetriol	162.1256	6.19398	0.564750208	0.639112862	0.280591195	0.505107014	0.549945121	0.447903389	0.531020744	-0.169029053	-0.261441331	-0.058782827	-0.137929797	-0.224701092	-0.140621857	-0.187344219
227	C35 H64 O7 S	2-(9R-(15Z-docosenoyloxy)-3-methyl-2Z-decenoyloxy)-ethanesulfonic acid	645.4653	10.770997	0.151648226	0.157558728	0.042230684	0.149864016	0.086384043	0.027181215	0.163635807	-0.044135344	-0.035829826	-0.054043681	0.000237282	-0.135377118	0.072381933	-0.119258326
228	C28 H48 O9	24R-methylcholest-22E-en-3beta,4beta,5alpha,6alpha,8beta,14alpha,15alpha,25R,26-nonol Esi+12.569016	528.3299	12.569016	1.766674391	1.518100946	2.118987592	1.6371197	1.988990719	1.611027825	1.924736252	2.280111015	2.001864343	2.612054414	2.163329353	2.43611651	2.078248918	2.410258946
229	C31 H50 O P	C31 H50 O P	469.3609	11.135008	0.248642171	0.237130706	0.155227928	0.263669187	0.164597201	0.065782974	0.249308019	-0.093018521	-0.08170342	-0.106517239	-0.053933425	-0.174310687	0.016804218	-0.163825288
230	C46 H89 N O11 S	C22 Sulfatide	863.617	12.478023	0.056204463	0.004093917	0.247040079	0.06377152	0.069312706	0.210411428	0.062027476	0.084150954	0.059945253	0.113027931	0.142927083	-0.02212113	0.18451128	0.019444955
231	C12 H12 N4	MeIQ	212.1049	5.3140006	0.405856218	0.510632438	0.251204741	0.493651819	0.442379789	0.311069112	0.476223168	-0.371543016	-0.496109511	-0.222937373	-0.351901918	-0.404342088	-0.303545474	-0.415383537
232	C38 H67 N O P S	C38 H67 N O P S	616.467	16.364012	1.280185259	1.453025956	0.951550412	1.227683817	1.318818444	1.347885678	1.181892402	-1.232475183	-1.542672203	-0.86241558	-1.129254437	-1.418381113	-1.313037271	-1.180533838
233	C13 H26 O8	C13 H26 O8	310.1625	4.913991	0.020836392	0.352201837	0.476541252	0.189004992	0.068949099	0.041516557	0.028847745	0.011316855	-0.236408588	0.306848963	0.052446936	-0.027521578	-0.068044956	0.062484339
234	C16 H30 O5	10-hydroxy-hexadecan-1,16-dioic acid	302.2099	10.01799	0.113197873	0.047809531	0.276222428	0.072959899	0.111439754	0.058139078	0.156742357	0.131058876	-0.020704202	0.312109565	0.133408225	0.143226656	0.055567521	0.179730934
235	<none>	<none> Esi+5.7600074	462.7203	5.7600074	1.358972258	1.540560525	1.250996222	1.385468029	1.372428362	1.515150433	1.327622329	1.500239174	1.693578082	1.26958925	1.482289403	1.516534933	1.575456436	1.451743835
236	C40 H64 O13	Polypodoside C	752.4326	13.548024	0.259040837	0.015918661	0.656167568	0.273103946	0.253865911	0.266568534	0.283231656	0.42016791	0.134047593	0.761504428	0.47667568	0.317507719	0.367345752	0.454224301
237	C13 H26 N O4	(?)-Hexanoylcarnitine	259.1785	5.620983	0.716831026	0.833789866	0.458089042	0.686182078	0.809227647	0.69267057	0.691667941	0.557762347	0.71704279	0.367743574	0.534711622	0.600000101	0.556838272	0.558358133
238	C19 H38 N O4	Dodecanoylcarnitine	343.2721	10.145997	0.152151286	0.120015631	0.204803977	0.284273316	0.047694469	0.427505937	0.060449144	0.106146843	0.129268343	0.078563298	0.229769922	-0.070637634	0.294599802	-0.015355723
239	C22 H28 O8	Citreoviridinol A1	420.1738	6.349985	1.475528646	1.421197629	1.409808567	1.460736863	1.353237552	1.301140753	1.486769794	-2.058022055	-2.16412716	-1.931440527	-1.931581879	-2.22328286	-1.988818704	-2.102640006
240	C18 H18 O5	7-Hydroxyenterolactone	314.1156	11.604003	0.156490817	0.174600777	0.054673703	0.031348031	0.219314741	0.145197802	0.134695584	-0.07551208	-0.131585931	-0.008616961	-0.072271098	-0.093374125	-0.074139306	-0.076397158
241	C35 H64 O10	C35 H64 O10	644.4495	14.222966	0.268870267	0.428858367	0.019393111	0.307835749	0.204461041	0.3054869	0.171573454	-0.19612792	-0.394710156	0.040777204	-0.215283535	-0.177269015	-0.277487626	-0.14367232
242	C23 H44 N O6	hexadecanedioic acid mono-L-carnitine ester	412.2823	14.330023	0.407697718	0.562658618	0.139381001	0.40510304	0.327642825	0.324943799	0.381555224	-0.327569656	-0.495620569	-0.127087865	-0.326274986	-0.324732453	-0.325564698	-0.328862327
243	C11 H22 N O4	O-butanoyl-carnitine	231.1466	3.3309948	0.452791115	0.553108484	0.233206657	0.532553716	0.44760804	0.332225233	0.497634624	0.283035787	0.460167963	0.071720208	0.373766683	0.187726763	0.248530367	0.305282703
244	C21 H34 N4 O4	Phe Lys Leu	406.2613	10.270997	0.510155839	0.469845232	0.458913898	0.30854299	0.690069513	0.388261985	0.577377366	0.681136179	0.677422161	0.685566937	0.363978185	1.022401412	0.430001136	0.843052193
245	C12 H20 O5	Polyethylene, oxidized Esi+6.0760107	244.1311	6.0760107	0.486288389	0.300593199	0.665661164	0.400430791	0.454947467	0.392116615	0.502705884	0.404046358	0.26162379	0.573953983	0.412208478	0.363986617	0.367806094	0.427411792
246	C41 H80 N13 O2 P S	C41 H80 N13 O2 P S	849.6009	11.814963	0.178318633	0.098008421	0.367237202	0.129991486	0.268608484	0.314095018	0.181172687	0.142300195	0.118100459	0.171170054	0.163815484	0.085561219	0.241289153	0.078478366
247	C15 H22 O6	3,7,8,15-Scirpenetetrol	298.1417	6.1450114	0.073138163	0.125660134	0.138845845	0.062252461	0.016919428	0.122747162	0.043454106	-0.029455733	-0.07653545	0.026709542	-0.068286261	0.02415699	-0.138135344	0.040614015
248	C11 H20 N2 O3	L-isoleucyl-L-proline	228.147	1.0489992	1.252604334	1.351744117	0.952187044	1.18346152	1.356221889	1.492335447	1.087823425	0.701777873	0.977424878	0.372935833	0.696706506	0.719160795	0.863186559	0.597711747
249	C14 H22 N3 O5	C14 H22 N3 O5	312.1547	6.426016	1.549866043	1.49192112	1.471878505	1.381297951	1.665466076	1.48352271	1.554149455	1.467583604	1.502378989	1.42607332	1.394788275	1.546103415	1.530344618	1.427119265
250	C35 H56 O8	3-Epipapyriferic acid	604.3992	12.33698	0.104385932	0.024605657	0.314759549	0.053614175	0.241141495	0.169780944	0.178913676	0.103450505	0.078250785	0.133513327	0.119511388	0.062850626	0.150819068	0.072910247
251	C24 H40 O8	C24 H40 O8 Esi+13.431961	456.2726	13.431961	0.507349184	0.21171684	0.748094459	0.414050802	0.514581307	0.377924491	0.537376336	0.387518373	0.172240244	0.644341404	0.309569939	0.493995051	0.270159392	0.463184032
252	C11 H20 O5	C11 H20 O5	232.131	6.392983	0.22400068	0.061916894	0.332546069	0.080619745	0.304204945	0.135358409	0.261358679	0.171811101	0.067843275	0.295842894	0.088883716	0.270298596	0.098133358	0.219313856
253	C14 H18 N2 O2	C14 H18 N2 O2	246.1376	4.249009	0.172949215	0.003145656	0.385338342	0.336871737	0.033118583	0.218701663	0.071071603	-0.057280604	0.240962952	-0.413079934	-0.08522992	0.044221251	0.037878712	-0.118633321
254	C49 H93 O12 P	PI(P-20:0/20:1(11Z))	921.6543	12.9350395	0.010767694	0.072853952	0.250267367	0.035343484	0.134974106	0.159639822	0.044284149	0.066950184	0.025628063	0.116246749	0.096153787	0.004308368	0.165162505	0.003629082
255	C50 H87 N O8 P	PC(22:6(4Z,7Z,10Z,13Z,16Z,19Z)/20:1(11Z))	877.6314	13.038023	0.006291847	0.092934642	0.237890676	0.056399569	0.118935703	0.133488267	0.035031219	0.060947086	0.019346805	0.110575492	0.087799405	0.00211389	0.153857644	0.001044226
256	C22 H26 F3 N3 O2 S	Fluphenazine Sulfoxide	452.1603	11.021978	0.743089471	0.570540608	1.132399197	0.777865791	0.83014374	0.477446001	1.091879776	0.215651981	0.189707585	0.246603189	0.216231829	0.213338989	0.157181011	0.253350369
257	C8 H6	C8 H6	102.0471	2.6770017	0.061678037	0.193480303	0.090822881	0.041509645	0.199475546	0.089241431	0.035984077	-0.021224658	0.040181042	-0.09448058	-0.039504362	0.022388876	0.002146061	-0.036292622
258	C15 H24 O6	C15 H24 O6 Esi+8.943984	300.1573	8.943984	0.454301612	0.598667737	0.173651281	0.486201698	0.350597609	0.293063408	0.492538844	-0.421505744	-0.580560515	-0.231756193	-0.433632593	-0.38083112	-0.35542211	-0.464112298
259	C17 H26 O5	Valdiate	310.1756	9.28898	0.199411503	0.266890706	0.137486283	0.242037986	0.165860822	0.173313918	0.184239776	-0.163231326	-0.242962141	-0.068113862	-0.193911609	-0.136147491	-0.203417508	-0.137321814
260	C48 H93 N O12 S	3-O-Sulfogalactosylceramide	907.6434	12.375981	0.148772919	0.0770469	0.354396714	0.102245336	0.236578979	0.294105754	0.15404691	0.132540576	0.110791128	0.158487285	0.160379229	0.06737012	0.23668939	0.065391998
261	C17 H43 N21 O	C17 H43 N21 O	557.3958	12.54704	0.407026021	0.276605223	0.628002716	0.338631547	0.447533948	0.394849734	0.467083856	0.242169593	0.198675328	0.29405749	0.232286983	0.239124796	0.250073108	0.237073907
262	C30 H36 O4	Sophoranone	460.2676	10.353022	1.551358179	1.442995067	1.667862315	1.571825557	1.486367525	1.58155805	1.540272452	2.055429599	1.980074921	2.145326406	2.122278368	1.927829225	2.129777923	2.007494494
263	C19 H32 O8	Dihydroroseoside	388.2096	9.525984	0.600598308	0.595381465	0.503871873	0.527423518	0.654484322	0.316399854	0.677390835	-0.508012446	-0.590271823	-0.409878453	-0.365844469	-0.710025354	-0.265312165	-0.664490259
264	C28 H50 O10	C28 H50 O10	546.3487	12.031005	1.180525296	0.867338327	1.737402836	0.970541314	1.682380271	0.904407849	1.496355892	1.657521751	1.203435963	2.199238129	1.299849278	2.120217152	1.226458793	1.935443921
265	C40 H50 O2	Rhodoxanthin	579.4085	12.459977	0.19603489	0.28681001	0.061012848	0.295540764	0.013797734	0.1322861	0.116024411	-0.029022159	-0.071202558	0.021298318	-0.016143561	-0.062358296	0.017200171	-0.058823398
266	C32 H51 N2 O5	C32 H51 N2 O5	543.3791	14.959974	1.576382202	1.756397219	1.372721771	1.666331167	1.551228724	1.685228024	1.528817587	-1.414149115	-1.72098474	-1.048099597	-1.350200623	-1.52913779	-1.395731274	-1.426023776
267	C21 H40 N O4	cis-5-Tetradecenoylcarnitine	369.2875	10.709979	0.446625895	0.460686247	0.493528717	0.640356462	0.316213378	0.714128795	0.36596403	0.384074589	0.407843117	0.355719153	0.469425196	0.253492997	0.504296539	0.306563069
268	C19 H32 O9	Pisumionoside	404.2048	8.454981	0.707748118	0.604687646	0.779568995	0.661107616	0.700202375	0.849530319	0.561411532	0.793150777	0.704709275	0.898659938	0.750691548	0.819500497	0.920197917	0.711238806
269	C16 H29 N5 O5	Pro Lys Gln	371.2145	5.199996	0.212980261	0.477891694	0.143737805	0.022656963	0.385158876	0.102603592	0.497032429	-0.128820997	-0.275863502	0.046598132	-0.088143889	-0.154260351	-0.043988875	-0.183515391
270	C10 H20 N6 O4	Asparaginyl-Arginine	288.1566	9.113014	0.007416435	0.097234071	0.116066238	0.020188098	0.084334639	0.07149305	0.012859021	0.020275875	-0.062869105	0.119466377	-0.037368868	0.084470315	0.012342726	0.025390668
271	C30 H48 O10	Deoxycholic acid 3-glucuronide	568.3262	12.007013	1.723406573	1.553210275	2.031081438	1.562975185	2.070597106	1.587662361	1.916096918	2.418449535	2.094791179	2.804568276	2.146594908	2.767816539	2.058778857	2.650342473
272	C22 H41 N O7	Sphingofungin D	431.293	11.115984	0.168076822	0.022629919	0.381901857	0.00521872	0.299390095	0.280549379	0.13140629	0.128524504	0.098999973	0.163746751	0.118213065	0.114144591	0.227132331	0.064948405
273	C28 H40 O10	Desacetyl (7)Khivorinic Acid, Methyl Ester Esi+7.1190114	536.2573	7.1190114	0.377134251	0.257056276	0.451832783	0.406465035	0.200976014	0.463183629	0.297506825	0.36146209	0.316841099	0.414694149	0.478604672	0.164799106	0.509329565	0.266126481
274	C26 H34 F N3 O	RO 40-5966 (Methylmibefradil Metabolite)	445.2515	4.9930015	0.381992709	0.329147314	0.329008431	0.337249379	0.329594611	0.504145594	0.21734412	0.347671675	0.361855425	0.330750709	0.355231948	0.329525277	0.38984395	0.320481655
275	C20 H38 O6	C20 H38 O6	374.267	11.259017	1.102339111	0.866705149	1.300654719	0.858799802	1.305086859	0.877897685	1.218763153	0.69189188	0.532347783	0.882225188	0.567194738	0.843612838	0.598012212	0.75241956
276	C33 H63 O7 P	PA(P-16:0/14:1(9Z))	601.4217	12.395016	0.294647156	0.387892048	0.020510064	0.430025759	0.052569004	0.263430207	0.195255668	-0.064034825	-0.110862066	-0.008170748	-0.05604009	-0.090741713	-0.023667289	-0.090061263
277	C54 H95 N O13	FMC-5(d18:1/20:0)	965.6834	12.826978	0.090427553	0.007211595	0.334890934	0.020107939	0.224139431	0.195266431	0.129480076	0.111978124	0.064140446	0.169047634	0.13114765	0.06236895	0.194159367	0.058992848
278	C42 H79 O8 P	PA(22:2(13Z,16Z)/17:0)	742.5508	14.785962	1.678246695	1.694478055	1.497167543	1.486074471	1.939008747	1.623763456	1.701282308	-2.58869321	-2.714866935	-2.43817017	-2.14158663	-3.184445419	-2.560062479	-2.607152498
279	C27 H48 O9	27-nor-24S-methylcholestan-3beta,4beta,5alpha,6alpha,7beta,8beta,14alpha,15alpha,24-nonol	516.3299	12.383036	0.522961377	0.42221251	0.623048533	0.543030093	0.443937557	0.604902487	0.446593631	0.653310309	0.568553213	0.754424037	0.740446916	0.52424392	0.762764845	0.582740937
280	C23 H36 N6 O5 S	Argatroban	508.2485	5.8409863	0.403973005	0.223529698	0.498776341	0.615854279	0.215800935	0.600482416	0.136903379	0.314381347	0.270473963	0.366762086	0.395091256	0.230109296	0.391439826	0.264698906
281	C45 H88 N O10 P	PS(17:0/22:0)	833.6062	13.156986	0.043256569	0.123425573	0.19941969	0.098648197	0.094280172	0.093308284	0.006228458	0.039040625	-0.000489388	0.086199237	0.063674421	-0.014525942	0.127435552	-0.017950841
282	C32 H46 N8 O5	NAc-FnorLRF-amide	621.3554	5.781005	0.247795128	0.192193155	0.186290697	0.108915003	0.421239427	0.303588556	0.131375013	0.189555713	0.202619449	0.173970904	0.088083958	0.345483385	0.158512998	0.209570095
283	C26 H53 N O6 P	PC(O-18:2(9Z,12Z)/0:0)[U]	506.3615	12.177001	0.10060862	0.207045952	0.175209968	0.1988301	0.08068725	0.037377229	0.019707184	0.005190562	-0.041913883	0.061385338	0.010467641	-0.01973379	0.047019864	-0.02177833
284	C14 H19 N2 O	C14 H19 N2 O	230.1566	7.408	1.609499796	1.462151262	1.627195809	1.60596622	1.442276966	1.438070942	1.566136815	2.375093629	2.236083726	2.540930003	2.23099071	2.5379159	2.215834556	2.477773821
285	C12 H20 O4	5-Heptyltetrahydro-2-oxo-3-furancarboxylic acid Esi+7.224984	228.1364	7.224984	0.467374088	0.260384907	0.625016767	0.320937811	0.532131064	0.366901751	0.511279608	0.39796219	0.283792637	0.534164464	0.336890399	0.472311515	0.337638342	0.436855197
286	C25 H45 N12 O P	C25 H45 N12 O P	560.3612	12.5129595	0.347298443	0.414729819	0.254746015	0.389935513	0.325172667	0.608347605	0.189421273	0.280088642	0.343157371	0.204848755	0.330798999	0.197475671	0.504529479	0.135383366
287	C20 H23 N	C20 H23 N	274.1415	8.81497	0.060529862	0.127696248	0.283445689	0.055314437	0.080414355	0.141378375	0.007354323	0.043004105	-0.04709662	0.150492689	0.042547163	0.051323579	0.071211082	0.024818028
288	C37 H73 N O8 P	PC(18:0/11:1(10E))	689.4914	10.718995	0.034873836	0.059371662	0.078192815	0.083040831	0.06777234	0.099140801	0.006299679	0.008244062	0.012821393	0.002783386	0.037596227	-0.062293616	0.104719638	-0.053957296
289	C43 H70 O13	Hebevinoside III	794.4792	14.114012	0.144437751	0.321230147	0.17463295	0.155307477	0.097552822	0.096740738	0.108137635	-0.090015868	-0.366478978	0.239799773	-0.081722535	-0.133278309	-0.113995341	-0.074555418
290	C25 H40 N2 O6 S	14,15-LTD4 Esi+10.939964	496.265	10.939964	2.136390179	2.017450968	2.274451058	2.127102545	2.185350573	2.094422169	2.204899533	3.314905726	3.182926977	3.472354059	3.332862286	3.252706273	3.283421637	3.335204679
291	C16 H29 N5 O5	Pro Lys Gln Esi+5.197012	371.2146	5.197012	0.111355308	0.345031788	0.194606996	0.09120675	0.279647547	0.189104932	0.371600644	-0.060446941	-0.18585869	0.089167075	-0.016743416	-0.088047026	0.035739115	-0.122461636
292	C35 H52 O4	Hyperforin	535.3826	12.642025	0.204932912	0.311448917	0.082457304	0.322423738	0.004476968	0.166894349	0.095953184	-0.03817036	-0.083248814	0.015607445	-0.029235593	-0.064803568	0.00072605	-0.063248308
293	C23 H38 O8	C23 H38 O8	442.2562	10.952974	0.031941455	0.205543953	0.199867662	0.101806595	0.006132407	0.032862938	0.048740926	0.02753982	-0.216768267	0.318995082	0.037267066	-0.000535835	0.079501581	-0.005961841
294	C28 H50 O10	C28 H50 O10 Esi+12.031005	546.3487	12.031005	1.31904533	1.064354685	1.840949904	1.15871354	1.754980176	1.091982491	1.584138169	1.607158982	1.224610006	2.063533198	1.305461132	1.998756048	1.302339222	1.803687511
295	C40 H78 N O9 P	PS(P-20:0/14:0)	747.5332	11.31201	0.106624418	0.056349093	0.206210723	0.049559645	0.122660897	0.295159574	0.033915346	0.098462223	0.099846573	0.096810719	0.134092394	0.020479683	0.237607681	0.00875002
296	C9 H18 N2 O	C9 H18 N2 O	170.1421	6.697014	0.434286423	0.488571464	0.382954491	0.492747049	0.381652109	0.482791473	0.391153913	-0.127436975	-0.135179152	-0.118200694	-0.112940715	-0.147126311	-0.108823037	-0.139438067
297	C34 H62 N6 O4	C34 H62 N6 O4	618.4831	16.876966	0.350260505	0.402340377	0.194900396	0.321011881	0.259860903	0.289925391	0.286258404	-0.257357472	-0.393901416	-0.094462942	-0.24624863	-0.273675357	-0.281605109	-0.241724128
298	C32 H56 O5	C32 H56 O5	520.4132	16.159962	1.299380139	1.434281016	0.968460085	1.35212113	1.154110071	1.146060413	1.304482652	-0.990494586	-1.220227696	-0.716427016	-0.924328441	-1.095994221	-0.818672843	-1.101274395
299	C32 H50 O8	Baliospermin	562.3492	15.187989	0.249671546	0.062108674	0.509832927	0.26724584	0.219036413	0.323390249	0.252710132	0.290884273	0.157092183	0.450495889	0.334574704	0.226147011	0.360128576	0.246239919
300	C8 H16 O6	Dambonitol	230.0761	1.2070006	0.050233131	0.048603784	0.113161035	0.057525904	0.185314196	0.107932856	0.134434255	-0.138475411	-0.114830188	-0.166683748	-0.2701852	0.042446128	-0.222077695	-0.084573939
301	C6 H11 N O	2-Acetylpyrrolidine Esi+3.755004	113.084	3.755004	1.025593323	0.941768842	1.025094937	0.828237008	1.218478705	0.68487162	1.146513686	0.876602046	0.894964037	0.854696513	0.732003633	1.058439936	0.673525468	1.007532997
302	C45 H70 O5	DG(20:5(5Z,8Z,11Z,14Z,17Z)/22:4(7Z,10Z,13Z,16Z)/0:0)[iso2]	690.5228	14.670963	2.109852043	2.324222363	1.928512662	2.342582294	2.032566245	2.352848365	2.038791468	-0.941439961	-0.982026058	-0.893021459	-0.956552656	-0.915585699	-0.952939271	-0.934025932
303	C25 H48 N6 O8	Deferoxamine Esi+12.416014	582.3391	12.416014	2.463515814	2.290906524	2.587780231	2.404913773	2.516398688	2.290612943	2.539397563	4.084430271	3.793656001	4.431318874	3.951764869	4.242268292	3.821293309	4.254084365
304	C45 H74 O10	Oligomycin C	791.5593	11.248025	0.210221037	0.157780238	0.331011045	0.129146681	0.273452371	0.339760473	0.184535428	0.149426556	0.155096648	0.142662236	0.172629087	0.086748704	0.266907901	0.073682005
305	C20 H32 N6 O7	C20 H32 N6 O7	468.2335	10.072999	1.185930953	1.095445955	1.325354407	1.205579734	1.187026968	1.403404141	1.106959839	1.948014171	1.867944193	2.043536251	1.980900164	1.866026731	2.168864152	1.805624052
306	C28 H52 O5	C28 H52 O5	468.3814	14.952948	1.754299459	1.931812508	1.548895159	1.862267051	1.663156787	1.824440489	1.728788194	-1.492469012	-1.78990695	-1.137630769	-1.461864067	-1.553889845	-1.424922006	-1.536019055
307	C29 H45 N O3	Ecalcidene	455.3455	10.232989	0.439211131	0.404828835	0.396437604	0.464973772	0.351510814	0.263261118	0.440736847	-0.198576997	-0.172868955	-0.22924624	-0.167848897	-0.267649588	-0.091416267	-0.267667467
308	C20 H28 N O2	2-Undecyl-4(1H)-quinolinone N-oxide	314.2092	9.285003	2.283814222	2.213394821	2.400976922	2.265105964	2.406897315	2.093599914	2.44289549	3.054692489	2.735417332	3.435582151	2.815412833	3.360425653	2.767378809	3.239934205
309	C29 H50 O4	(3beta,22R,23R,24S)-3,22,23-Trihydroxystigmastan-6-one	484.3484	12.26296	0.346509256	0.378205052	0.145908811	0.409718473	0.161086841	0.199462452	0.284644055	-0.090912082	-0.118065081	-0.05851903	-0.071108203	-0.135555797	-0.01959144	-0.136895127
310	C15 H23 N O2	Nupharidine	249.1703	9.160001	0.062415405	0.200002683	0.201117016	0.107415811	0.101180941	0.340546849	0.109321068	-0.166795767	-0.182764225	-0.147745677	-0.314556244	0.047245193	-0.352326927	-0.047176994
311	C17 H27 N O4	Metipranolol	309.1932	7.3699956	0.003893733	0.169407312	0.134683715	0.034376622	0.105045552	0.200128001	0.099267905	0.032101578	0.013973639	0.053727891	0.07044727	-0.023644908	0.002941381	0.050902231
312	C38 H75 N O7 P	PC(P-16:0/14:1(9Z))	687.5097	12.986021	0.104523908	0.154132938	0.080109152	0.164979818	0.033002378	0.042595578	0.062625249	0.002013414	-0.019616933	0.027818039	0.025569414	-0.050427993	0.096780093	-0.059086156
313	C17 H36 O8	C17 H36 O8	368.2405	5.8979893	0.087090476	0.157060058	0.479989556	0.097881954	0.162274656	0.165611314	0.261389584	-0.069361994	0.071550116	-0.237467668	-0.031085359	-0.141056614	0.087106199	-0.170242802
314	C15 H22 N O4	Feruloylcholine	279.1463	4.888999	0.454336822	0.508420565	0.484889818	0.700804551	0.248164394	0.868561688	0.24579436	-0.430533356	-0.413803544	-0.450491728	-0.525686892	-0.311208459	-0.593531838	-0.325442229
315	C27 H38 O4	Azafrin	426.2823	6.583007	0.143804432	0.109231167	0.539437883	0.164104687	0.194417908	0.130107251	0.316935388	-0.09342136	0.056675196	-0.272483918	-0.053794369	-0.169635689	0.07632514	-0.202863182
316	C30 H46 O8	Ganoderic acid L	534.3175	14.617974	0.382452224	0.174124193	0.654382844	0.378444655	0.360983091	0.429668432	0.388521762	0.397597421	0.263237248	0.55788675	0.430502695	0.347110796	0.437812761	0.37166911
317	C24 H42 O9	C24 H42 O9	474.2828	10.941981	2.207653594	2.141055501	2.339863892	2.262892148	2.256272326	2.222957256	2.26897157	2.92938451	2.853680229	3.019698389	2.965365543	2.844578698	2.941457784	2.921600425
318	C14 H20 O5	Kamahine C Esi+7.119012	268.1287	7.119012	0.650873115	0.572153607	0.70718186	0.687282485	0.513879401	0.688776466	0.567347716	0.410426579	0.385772566	0.439838383	0.452951214	0.334086828	0.454470216	0.382030023
319	C15 H28 O5	6-Hydroxypentadecanedioic acid	288.1935	9.2889805	0.130270881	0.238491363	0.036851194	0.207276502	0.081348517	0.132329794	0.11123254	-0.1182917	-0.234204421	0.019990142	-0.175347802	-0.054857569	-0.173589554	-0.082639136
320	C26 H48 N2 O3	C26 H48 N2 O3	436.3663	12.351012	1.424107484	1.600436342	1.030681481	1.363286726	1.507414165	1.543209573	1.384349215	-0.819306687	-0.989954237	-0.615727153	-0.781968197	-0.87758615	-0.874315687	-0.783840358
321	C35 H56 N3 O11	C35 H56 N3 O11	694.39	13.273987	0.159245296	0.210791563	0.050344074	0.059301804	0.266274108	0.062287252	0.249398973	-0.082631366	-0.209531353	0.068758093	0.05803036	-0.29459144	0.077253284	-0.18571489
322	C31 H54 O9	C31 H54 O9	570.378	13.16302	2.021815923	1.862355868	2.089848808	2.032403269	1.924502348	1.819295046	2.081521355	2.747746216	2.513864056	3.026763531	2.755965531	2.721269739	2.544059017	2.879070858
323	C20 H49 N19 P	C20 H49 N19 P	586.4162	12.948979	0.391262315	0.515791594	0.079392165	0.558378994	0.143987572	0.361866694	0.264508104	-0.121362992	-0.166769306	-0.067194057	-0.122991444	-0.131087095	-0.075440407	-0.150970975
324	C19 H24 N2 O3	Gelsedine	328.178	5.829991	1.075677839	0.951870822	1.194150268	1.114939694	1.158193221	1.177392582	0.970554074	0.74432309	0.623130489	0.888903738	0.620776431	0.917570758	0.669604727	0.792496772
325	C23 H32 N4 O4	Nummularine F Esi+12.697999	428.2413	12.697999	1.67243738	1.374337314	2.045008202	1.598575539	1.811838038	1.576791803	1.77437552	1.518345628	1.263593489	1.82226046	1.422502168	1.65414341	1.366018411	1.616556597
326	C39 H71 O10 P	PG(20:3(8Z,11Z,14Z)/13:0)	729.4661	14.9189625	0.536835913	0.680142524	0.248861381	0.548608499	0.374207958	0.464322256	0.448445505	-0.407383302	-0.612514885	-0.162664922	-0.378842124	-0.444383502	-0.36288169	-0.43607513
327	C9 H18 N O4	Succinylmonocholine Esi+0.8439985	203.1155	0.8439985	0.541106824	0.655111283	0.477068481	0.762956004	0.238364117	0.573522622	0.526122151	0.233677724	0.287313934	0.169690667	0.340013198	0.072000461	0.262181373	0.215300372
328	C16 H33 N8 O	C16 H33 N8 O	353.2778	11.718013	0.962744431	1.082220245	0.601160237	0.957756158	0.911564945	0.856579274	0.923732371	-0.346580719	-0.450773952	-0.222280021	-0.32627909	-0.379669997	-0.342985962	-0.348898392
329	C30 H55 N O8	C30 H55 N O8	557.3924	15.177982	1.485627648	1.608755845	1.136663518	1.551897919	1.313044087	1.425531173	1.429638135	-1.351709662	-1.57746906	-1.082382661	-1.277765569	-1.441800974	-1.245208676	-1.420374771
330	C20 H32 N6 O7	C20 H32 N6 O7 Esi+9.884013	468.2335	9.884013	1.488629976	1.319534605	1.661443404	1.325723781	1.574715983	1.455687041	1.475483007	2.015199388	1.829512458	2.236720638	1.932235427	2.110389859	1.975828309	2.040583373
331	C2 H6 Cl O3 P	Ethephon	143.9747	1.2980018	0.214984035	0.360315359	0.206977719	0.187891233	0.125472021	0.191562779	0.107331102	-0.270828625	-0.551918622	0.06450681	-0.309680696	-0.194482685	-0.336340323	-0.228590819
332	C26 H36 O4	Boviquinone 4	412.2661	6.077017	0.076680042	0.155739208	0.454274627	0.077047447	0.168865621	0.195809505	0.277571644	-0.06301432	0.073897226	-0.226347393	-0.022335803	-0.137622021	0.099059426	-0.167509235
333	C16 H34 O8	C16 H34 O8	354.2247	5.41199	0.261009594	0.013060661	0.639278048	0.315691885	0.35189478	0.145252633	0.383484469	-0.127665657	0.002905631	-0.283434913	-0.090349379	-0.197748996	-0.0160929	-0.199600724
334	C35 H67 O8 P	Glycerol 1-(9Z-octadecenoate) 2-tetradecanoate 3-phosphate	645.4472	12.249019	0.276036138	0.394610312	0.014581041	0.392469612	0.098111722	0.212254763	0.221577702	-0.040883783	-0.110730395	0.042442	-0.030407029	-0.07411123	0.004772543	-0.070320099
335	C21 H52 N16 O5	C21 H52 N16 O5	608.4291	12.885009	0.324565994	0.456460599	0.019719791	0.50561467	0.057428089	0.32112618	0.202591002	-0.073898512	-0.129056947	-0.008095468	-0.080224975	-0.078656727	-0.044123283	-0.0930957
336	C19 H21 N O3	N-[2-Methoxy-2-(4-methoxyphenyl)ethyl]cinnamide	311.1517	11.653008	0.119869136	0.199370277	0.110132273	0.196285766	0.016300416	0.139169908	0.015600592	-0.006727321	-0.142449635	0.155187018	0.046476872	-0.080306585	-0.00030939	-0.010865198
337	C23 H38 O8	C23 H38 O8 Esi+13.142028	442.2568	13.142028	0.888146168	0.587672938	1.105812367	0.676364175	1.03636214	0.675925122	0.960828972	0.906616313	0.663289638	1.196900767	0.724881591	1.173586218	0.649502255	1.072387218
338	C19 H48 N16 O5 P	C19 H48 N16 O5 P	608.3535	13.172042	1.865678776	1.670787275	1.906892293	1.733623448	1.865241715	1.636366437	1.931378207	1.891565017	1.777068814	2.028156978	1.840567892	1.955031345	1.766153198	1.972422637
339	C28 H33 N12 O P	C28 H33 N12 O P	580.232	16.260988	0.625239915	0.614193887	0.622117511	0.854446088	0.374044929	0.636421158	0.563843719	-0.385628774	-0.318840792	-0.465305665	-0.551021512	-0.173888567	-0.322860074	-0.426098068
340	C26 H51 N O7 P	LysoPC(18:2(9Z,12Z)) Esi+11.8500185	519.3395	11.8500185	0.542218447	0.679495925	0.213985488	0.664002889	0.36949259	0.519791157	0.458807531	-0.290925772	-0.49478732	-0.047722521	-0.29563335	-0.301756268	-0.283765103	-0.295542518
341	C30 H48 O7	22-epi-Hippurin-1 Esi+5.3890023	519.3246	5.3890023	0.389750683	0.386415944	0.278646643	0.553195566	0.19509757	0.566787872	0.217645667	0.271727051	0.315868131	0.219067518	0.324319318	0.215314811	0.347011436	0.223188435
342	C43 H84 N O9 P	PS(P-20:0/17:0)	789.58	13.284974	0.136839961	0.210940896	0.109831177	0.198230749	0.022896417	0.006573626	0.070980358	-0.005307623	-0.04609328	0.04334895	0.017742544	-0.055780865	0.07961911	-0.060063017
343	C25 H38 O9	11-beta-hydroxyandrosterone-3-glucuronide	482.249	10.480977	1.621764556	1.614393143	1.684249921	1.586632941	1.670033141	1.77499187	1.568060818	2.029968886	2.0379527	2.020444336	2.151107204	1.842155757	2.23349746	1.898746516
344	C33 H64 Cl2 N6	C33 H64 Cl2 N6	614.4516	15.12402	1.013352404	1.105687744	0.694448741	0.950462536	0.908716543	0.825020749	0.976950139	-0.842276035	-1.044121158	-0.601478345	-0.789484036	-0.92026643	-0.805118541	-0.866232841
345	C11 H20 N2 O3	L-isoleucyl-L-proline Esi+1.7510048	228.147	1.7510048	1.059336965	1.378196274	0.420864694	0.91724857	1.204368718	1.101047551	0.939871087	0.590910095	0.931078328	0.185095361	0.506684053	0.715293314	0.662154212	0.544976388
346	C23 H38 O8	C23 H38 O8 Esi+10.65201	442.2563	10.65201	0.429107454	0.544689664	0.204893456	0.463376104	0.363895615	0.291954442	0.460769751	-0.503759827	-0.713250192	-0.253841496	-0.496058253	-0.529442816	-0.433206558	-0.549248118
347	C50 H95 O13 P	PI(22:1(11Z)/19:0)	951.6691	12.264973	0.151830302	0.072221957	0.355598583	0.090899081	0.251097185	0.273249099	0.16219759	0.138710656	0.111328056	0.171377618	0.162831413	0.079381293	0.236832359	0.075447979
348	C47 H77 O8 P	PA(22:6(4Z,7Z,10Z,13Z,16Z,19Z)/22:2(13Z,16Z))	800.5284	14.458007	0.665837235	0.791389934	0.357475438	0.652989456	0.556134369	0.577885438	0.615952995	-0.731001072	-1.0181795	-0.388402247	-0.697691314	-0.799856395	-0.745799679	-0.721459865
349	C8 H Cl2 N2 O4 P S4	C8 H Cl2 N2 O4 P S4	417.7928	11.179999	0.169313133	0.14360345	0.243885494	0.150019237	0.177671707	0.34338672	0.121919425	0.126945777	0.139150151	0.112386173	0.166594992	0.040638082	0.252038455	0.046293919
350	C32 H54 N3 O5	C32 H54 N3 O5	560.4055	14.960988	1.559014204	1.728235613	1.351000562	1.618143168	1.521855943	1.630887883	1.512534412	-1.375660029	-1.70044214	-0.988200668	-1.357705191	-1.428017532	-1.423854262	-1.344587431
351	C19 H29 F O3	9a-Fluoro-B-hydroxyandrosterone	324.2145	5.6939807	0.250189711	0.027327819	0.575629328	0.229670734	0.283767963	0.037226101	0.360451786	-0.151375649	-0.015648989	-0.313295174	-0.086761696	-0.249852709	-0.006953523	-0.244489915
352	C33 H55 N2 O S	C33 H55 N2 O S	527.4028	11.887961	0.008999709	0.04703084	0.155217743	0.024185196	0.076521564	0.153236981	0.012030259	0.032896662	0.019638186	0.048713792	0.065318559	-0.037063681	0.129762382	-0.029556236
353	C9 H20 O3	2-Hexylglycerol	176.143	6.9549856	0.120924125	0.229920296	0.410233168	0.208419205	0.119306442	0.40074977	0.385023843	0.045897938	-0.059240877	0.171326701	0.042763937	0.059263056	-0.102549511	0.141607478
354	C22 H28 F2 O5	Diflorasone	410.1919	9.3299885	0.68737113	0.670314333	0.61071136	0.600403931	0.692417944	0.408554157	0.755759541	-0.849880415	-0.943859012	-0.737765599	-0.751052764	-0.997267949	-0.663271366	-0.970194145
355	C35 H61 N O8	Antibiotic TA	622.4233	12.310038	0.362077268	0.477129269	0.088467929	0.537906577	0.095392039	0.333886645	0.258983352	-0.102346536	-0.160487666	-0.032985187	-0.109940373	-0.10926688	-0.067506316	-0.124809309
356	C40 H48	Isorenieratene/ (Leprotene)	528.3747	12.126972	0.923274188	0.77629953	1.048281683	0.914936106	0.779801277	0.922328774	0.921615913	0.500703745	0.450511441	0.560582284	0.499555559	0.483985105	0.531606429	0.480779646
357	C24 H51 N O7 P	PC(16:0/0:0)[rac] Esi+12.731993	513.3689	12.731993	0.373219811	0.485110175	0.125760282	0.531099802	0.140511929	0.340906357	0.258723969	-0.114394243	-0.155272331	-0.0656274	-0.113001715	-0.130274863	-0.070769499	-0.142520722
358	C27 H46 O8	C27 H46 O8 Esi+14.336971	498.3198	14.336971	0.110260618	0.129321448	0.413759594	0.065350688	0.143451392	0.073644575	0.172525375	0.127375304	-0.079933701	0.374691309	0.10163733	0.161102578	0.064468635	0.167933551
359	C28 H44 O5	Polyporusterone G	477.3402	11.657976	0.294954673	0.374030638	0.084639118	0.432995498	0.1029068	0.202158441	0.229935902	-0.092650946	-0.124867245	-0.054217467	-0.098049333	-0.107638341	-0.030666072	-0.132614878
360	C17 H46 N19 O3	C17 H46 N19 O3	564.4034	13.030025	0.411694683	0.536696527	0.097233798	0.567984837	0.158983039	0.386311686	0.287659015	-0.115819306	-0.166739197	-0.055072769	-0.113678127	-0.130813621	-0.080089339	-0.138855731
361	C14 H30 O7	C14 H30 O7	310.1987	5.177988	0.069433341	0.160436229	0.447035777	0.06109465	0.227292744	0.126846174	0.255516877	-0.076223906	0.055764605	-0.233683885	-0.020549135	-0.168191957	0.06740094	-0.168824136
362	C30 H48 N2 O4	Vicenistatin	499.3534	11.563982	0.365740675	0.510668707	0.080846027	0.532452768	0.214670255	0.559706156	0.259315193	-0.190919576	-0.303417355	-0.0567117	-0.200415774	-0.202830179	-0.272164255	-0.138538138
363	C20 H16 N2 O4	Camptothecin	370.0932	14.699967	1.945715114	2.020162166	1.988813067	2.06038228	1.925265548	2.010093773	1.972140248	1.468707093	1.399164746	1.551669892	1.549657559	1.386549779	1.359821942	1.538909361
364	C14 H23 N3 O6	Valclavam	329.1535	5.8990083	0.152312002	0.264238255	0.000683554	0.199104113	0.144374591	0.315855253	0.050214021	-0.194840543	-0.306553641	-0.061568777	-0.267611138	-0.104582782	-0.386427735	-0.071317222
365	C28 H57 N O7 P	PC(20:1(11Z)/0:0)	550.3876	11.977032	0.522315353	0.453225905	0.649996306	0.513144194	0.462961291	0.586773167	0.527801464	0.262468772	0.267069404	0.256980299	0.296417496	0.195357447	0.333618381	0.216595999
366	C19 H28 N4 O3	LY255283 Esi+10.756011	360.2146	10.756011	2.159195927	1.985343575	2.406389709	2.04456693	2.356781981	2.014718805	2.276062004	3.110153492	2.758910866	3.529179782	2.954732903	3.33252489	2.916625918	3.234927849
367	C22 H49 N2 O14	C22 H49 N2 O14	565.318	12.029032	1.24774371	0.86183944	1.88250054	0.941805077	1.746891206	0.91789573	1.573306619	1.48638846	1.066207053	1.987657507	1.198560593	1.858517657	1.123168005	1.720570069
368	C33 H44 O2	Reticulataxanthin	472.3398	14.47405	0.454096243	0.13486804	0.786050506	0.292717197	0.549830836	0.327739869	0.5153908	0.428243137	0.200708235	0.699688283	0.354130216	0.533382493	0.339951981	0.485167698
369	C14 H24 O4	Monomenthyl succinate	256.1675	8.550021	0.017598816	0.214659003	0.19116802	0.175029418	0.153732642	0.171952151	0.093827917	-0.065573767	-0.236516714	0.138358169	-0.227290278	0.156703378	-0.255153864	0.056655505
370	C31 H59 N O4 P S	C31 H59 N O4 P S	572.3875	13.760009	0.993049811	1.125206931	0.565502111	0.898978903	0.98378823	0.883285009	0.908321499	-0.461820682	-0.591268873	-0.307391261	-0.380568323	-0.583265179	-0.470560081	-0.456186069
371	C5 H15 N4 O3 P	N4-Phosphoagmatine	210.0873	6.349985	1.579768375	1.472936699	1.560141623	1.50079148	1.570873761	1.352052425	1.626464047	-1.587185986	-1.575464623	-1.601169366	-1.412731242	-1.818656793	-1.460162036	-1.669083006
372	C41 H70 O12	Chikusetsusaponin Ia	776.468	15.877979	0.483818295	0.341872901	0.616392364	0.493606287	0.423176738	0.623763048	0.389901523	0.545050028	0.481609963	0.620732912	0.619062629	0.446694281	0.742071994	0.418022707
373	C28 H44 N2 O23	Hyaluronan	775.2234	14.806952	1.701917251	1.762036581	1.48995928	1.487287994	1.788032426	1.695674524	1.680511236	1.397758736	1.453831185	1.330865288	1.261231878	1.583011335	1.387452338	1.40440365
374	C15 H24 O6	C15 H24 O6 Esi+10.709979	300.1572	10.709979	1.051443708	1.201911969	0.732859563	1.14981292	0.84886235	1.076107436	0.868292196	-0.606095486	-0.761710414	-0.420449605	-0.607734626	-0.571501173	-0.649066213	-0.578390674
375	C25 H34 O3	Apo-12'-violaxanthal	382.2562	6.427986	0.195938586	0.044219936	0.555570697	0.201842379	0.229654755	0.059365152	0.330825476	-0.113025267	0.019518829	-0.271148047	-0.069195247	-0.194459893	0.038281322	-0.210578199
376	C33 H36 N4 O4	Canthiumine	552.2746	6.00599	0.565868346	0.390541545	0.67803368	0.695402824	0.443705826	0.769776632	0.325563778	0.408158011	0.329370389	0.502150262	0.418606576	0.380234799	0.478532079	0.362785257
377	C36 H61 O8 P	PA(20:5(5Z,8Z,11Z,14Z,17Z)/13:0)	651.4027	5.8310127	0.861438686	0.627505685	1.089775692	0.774068964	1.037921328	0.930031562	0.755843974	0.555465525	0.387869163	0.755405044	0.391386027	0.785811921	0.469178673	0.611097837
378	C36 H66 O6	C36 H66 O6	594.4854	16.365978	1.185049079	1.268143633	0.900571894	1.084633591	1.216118748	1.234941069	1.065123377	-1.125578281	-1.428915145	-0.763702725	-0.99356045	-1.308683057	-1.203134013	-1.075575244
379	C9 H14 N2 O	2-Methoxy-3-(1-methylpropyl)pyrazine	166.1106	1.6530057	0.247770533	0.343576921	0.15311499	0.121656931	0.862135586	0.268722447	0.249651246	0.032996154	0.048385328	0.01463714	-0.06220393	0.171114702	0.00946997	0.048164352
380	C39 H63 N5 O12	Onnamide A	810.4741	13.8100395	1.090396481	0.821994652	1.50029668	1.000006065	1.248852131	0.977267735	1.212119884	1.319340409	1.068319036	1.618804503	1.255032628	1.393717056	1.145870898	1.431182594
381	C47 H89 O12 P	PI(P-20:0/18:1(9Z))	893.6272	11.728022	0.213765214	0.135857186	0.392677619	0.143771929	0.294828213	0.319974186	0.214963394	0.159210653	0.139162788	0.183127404	0.174611522	0.107664741	0.254086279	0.098040842
382	C21 H34 O5 S	Allopregnanalone sulfate Esi+5.327015	398.214	5.327015	0.478803193	0.478011682	0.247397553	0.463255221	0.421743877	0.591838391	0.270825594	0.465819971	0.555871094	0.35839056	0.41323887	0.565300997	0.578054957	0.39345794
383	C36 H65 N O13	Erythromycin C	719.4471	13.060038	0.448974002	0.273038828	0.765075908	0.667138719	0.225207083	0.553782815	0.422620633	0.567049985	0.327741189	0.852541179	0.812218419	0.198869484	0.645795419	0.516279902
384	C21 H29 N5 O6	Trp Asp Lys	464.2388	13.138979	0.91221152	0.575637048	1.131972234	0.666174688	1.087402925	0.684713949	0.976235621	0.846842093	0.610061187	1.12931756	0.653154401	1.15402932	0.6081953	1.000706473
385	C12 H17 N O7	3-Hydroxy-N-methylpyridinium glucuronide	286.0929	4.4739995	0.317856148	0.296460778	0.199482222	0.127199873	0.465551711	0.199758178	0.299377354	0.278251732	0.490759772	0.024733368	0.302591464	0.275753573	0.385296142	0.209236257
386	C13 H11 N2	Methylphenazonium	171.0961	4.4329944	0.469188891	0.654058318	0.063215402	0.629951827	0.135889043	0.579596181	0.304427419	-0.638368533	-0.916996225	-0.305970585	-0.800379295	-0.391247285	-0.76108745	-0.559247126
387	C33 H67 N O9 P	Azelaoyl PAF	652.4556	12.715023	0.344922063	0.4730153	0.03725659	0.493304685	0.084770396	0.318576079	0.224917239	-0.100819893	-0.160224858	-0.029950813	-0.102572576	-0.11298992	-0.069771927	-0.120837661
388	C6 H8 N6 O2	C6 H8 N6 O2	196.0713	5.47999	0.408645657	0.544362581	0.218175719	0.549221678	0.102071566	0.693825	0.223291802	0.398504414	0.599965173	0.158165264	0.555560029	0.118719994	0.742057677	0.177002969
389	C12 H22 O5	Dibutyl malate Esi+7.1140113	246.147	7.1140113	0.380370299	0.152049439	0.678655131	0.1971959	0.552242436	0.243211006	0.474185081	0.341910448	0.199113152	0.512265117	0.261468374	0.432675586	0.253723581	0.398767771
390	C11 H12 N2	Noreleagnine	172.0993	4.4249916	0.29736567	0.469388126	0.029629385	0.317173293	0.112194255	0.168463188	0.339661788	-0.604864409	-0.823407311	-0.34414656	-0.592617139	-0.521897928	-0.193191973	-0.870284795
391	C9 H18 N2 O	3-Acrylamidopropyl trimethylammonium	170.1416	1.1510009	1.719215245	1.744191336	1.802071177	1.848386815	1.768904231	1.742853747	1.832111539	1.190623422	1.245610257	1.125025092	1.146000457	1.235749838	1.1033601	1.2468853
392	C52 H99 O13 P	PI(22:1(11Z)/21:0)	979.7006	13.32103	0.024153456	0.072505989	0.285289284	0.040187249	0.157521277	0.145772204	0.067677028	0.09013478	0.039406391	0.150652858	0.116411182	0.032241533	0.17939994	0.032582243
393	C42 H74 O14	3-O-(2-O-(2E-decenoyl)-alpha-L-rhamnopyranosyl-(1-2)-alpha-L-rhamnopyranosyl)-3-hydroxydecanoic acid	824.4896	13.979003	0.867426931	0.583162436	1.333204971	0.871334441	0.936213687	0.827580305	0.940771125	0.896000192	0.671567403	1.163744571	0.874842774	0.915846734	0.783116544	0.968780438
394	C30 H52 N3 O5	C30 H52 N3 O5	534.3901	14.739991	1.113732866	1.257467243	0.81272558	1.12402819	1.018130864	1.084800551	1.033798909	-0.948000849	-1.147470259	-0.710037343	-0.870145366	-1.084563658	-0.828830796	-1.024834173
395	C12 H20 N6 O4	C12 H20 N6 O4	312.155	6.287994	1.732988119	1.547685428	1.766285021	1.486134406	1.860466106	1.555046652	1.762096655	1.618925557	1.572165195	1.674709849	1.501056338	1.763607922	1.641979861	1.604061599
396	C28 H52 O7	C28 H52 O7	500.3713	14.981983	0.314845834	0.494688797	0.022866779	0.379332736	0.198463899	0.213833676	0.276198471	-0.181123988	-0.34794837	0.017894573	-0.181367052	-0.179156843	-0.119073839	-0.221130005
397	C24 H51 N S	C24 H51 N S	385.3737	13.549016	1.325183296	1.309395933	1.112109179	1.207776838	1.502849315	0.920577025	1.51699147	0.552322678	0.640991991	0.446541743	0.476185715	0.698023885	0.414761123	0.64101368
398	C25 H42 O6	3beta-(3-methyl-butanoyloxy)-villanovane-13alpha,17-diol	455.3274	11.726008	0.376583987	0.452050418	0.139434983	0.479623408	0.177762069	0.266352871	0.310060765	-0.126697801	-0.165646501	-0.080232685	-0.118509318	-0.15810934	-0.063375585	-0.167523966
399	C19 H26 N4 O6	Tyr Pro Gln	428.1634	4.870985	0.524871852	0.46813554	0.412699789	0.515997795	0.45808653	0.645059473	0.339426547	0.557045799	0.685335286	0.403998692	0.606429251	0.481978003	0.666283674	0.486616117
400	C25 H34 O4	4,5-epoxy-17R-HDHA	398.251	5.6240125	0.145081505	0.356730236	0.218721123	0.119937839	0.018906815	0.372073628	0.066534056	0.018309445	0.156146623	-0.146127891	0.051840224	-0.045384328	0.178438519	-0.084931669
401	C8 H14 O5 S	2-(3'-Methylthio)propylmalic acid	222.0557	14.070014	1.093128006	1.105703427	1.230837914	1.161999432	1.04157592	0.977261915	1.241642955	0.711435709	0.660527463	0.772168354	0.783026462	0.648191328	0.575793047	0.798889531
402	C16 H24 N7 O3	C16 H24 N7 O3	361.213	6.06898	1.081210447	0.927212251	1.202434046	0.968462128	1.239783359	1.150621015	0.984120441	0.737801438	0.530671773	0.984903494	0.544448331	1.014094098	0.627567706	0.808873186
403	C36 H60 O8	Ginsenoside Rh4	637.4505	13.219975	0.615680428	0.740340046	0.283967325	0.789747547	0.307498925	0.640770217	0.452782724	-0.213325011	-0.276937879	-0.137435976	-0.21776617	-0.216817622	-0.19586945	-0.224579254
404	C10 H18 O5	5-hydroxysebacate	218.1155	5.8110023	0.183565438	0.290293195	0.028326662	0.316506979	0.005286217	0.140317729	0.150152797	-0.153159252	-0.252611979	-0.034513894	-0.219173545	-0.066345122	-0.143064789	-0.159667525
405	C43 H65 N O4	Acidissiminin	681.4766	13.056961	0.555316886	0.664776645	0.300005467	0.730470886	0.276072684	0.587732404	0.408442471	-0.201450899	-0.243648362	-0.151110065	-0.208073255	-0.205164794	-0.185160381	-0.211953995
406	C40 H70 N O8 P	PE(15:0/20:5(5Z,8Z,11Z,14Z,17Z))	722.4776	12.154034	1.0558498	1.04800071	1.106875664	1.086665928	0.929394207	1.201601156	1.002971936	0.594588307	0.63189862	0.550077758	0.645290963	0.494454762	0.725100046	0.51044258
407	C44 H83 O12 P	PI(P-20:0/15:1(9Z))	833.5502	14.15203	0.672031962	0.832622586	0.381987321	0.762669848	0.483768003	0.774739937	0.50961294	-0.497984023	-0.730195079	-0.220960307	-0.510295448	-0.480816846	-0.58636722	-0.44100012
408	C45 H79 O8 P	PA(22:0/20:5(5Z,8Z,11Z,14Z,17Z))	388.7715	10.625	0.233587813	0.218846661	0.305611583	0.212106011	0.255998954	0.357378283	0.213917213	0.115196998	0.137662607	0.08839592	0.135734981	0.057637299	0.215188216	0.050728975
409	C19 H38 N3 O5	C19 H38 N3 O5	388.2807	11.988021	2.53453295	2.379577746	2.741064982	2.482810109	2.717059012	2.314290788	2.725560967	3.529739542	3.248094751	3.865736836	3.274700642	3.86363476	3.171720377	3.760567687
410	C13 H26	6-Tridecene	199.2295	9.78298	0.128989792	0.188658189	0.023709534	0.287533281	0.15292733	0.221234081	0.03331222	0.001104013	0.000861589	0.001393221	-0.025038711	0.035447559	0.000327777	0.001604481
411	C36 H62 O5	DG(15:1(9Z)/18:3(9Z,12Z,15Z)/0:0)[iso2]	574.4593	16.065968	1.283464337	1.371471132	1.054393472	1.290328432	1.156423697	1.229333784	1.217827016	-1.166290476	-1.376812768	-0.915141076	-1.143847706	-1.204342621	-1.175310745	-1.160474777
412	C18 H44 Cl2 N9 O3	C18 H44 Cl2 N9 O3	504.298	7.0430045	1.195243501	0.997375014	1.429318269	1.252237029	1.192430874	0.83042314	1.365089927	2.730690806	1.989229604	3.615241012	2.582335784	3.004715519	1.659293071	3.421460398
413	C12 H17 N O7	3-Hydroxy-N-methylpyridinium glucuronide Esi+4.620985	286.0922	4.620985	0.348436534	0.318772466	0.301404967	0.30466347	0.366178871	0.341412865	0.297231565	0.305463229	0.443012081	0.141369862	0.441687249	0.129107936	0.476406756	0.195249639
414	C9 H14 N2 O	2-Methoxy-3-(1-methylpropyl)pyrazine Esi+1.9479982	166.1102	1.9479982	0.790492544	0.748383052	0.741086909	0.786950361	0.743688479	0.718267445	0.809330889	0.391515802	0.387179129	0.396689378	0.435528892	0.338184379	0.389979931	0.392506035
415	C19 H35 N4 O3	C19 H35 N4 O3	367.2717	10.055007	0.524851	0.530109974	0.540714116	0.604381811	0.551171535	0.683282052	0.498251716	0.44616537	0.479568446	0.406316086	0.440621785	0.450404699	0.479061	0.424956345
416	C34 H54 O5	3beta-Acetoxy-11alpha-methoxy-12-ursen-28-oic acid	542.3947	16.241959	0.617259815	0.773930187	0.235985361	0.604879773	0.553227629	0.421733577	0.627936047	-0.242095164	-0.406819555	-0.045581857	-0.172791004	-0.348302889	-0.160531569	-0.29468222
417	C28 H51 N O7 P	LysoPC(20:4(8Z,11Z,14Z,17Z)) Esi+11.889992	543.3321	11.889992	1.612298392	1.698532588	1.450286145	1.785848575	1.323521291	1.599488072	1.505574958	-1.950948181	-2.056493431	-1.82503455	-2.193025896	-1.634589917	-2.048067664	-1.888331673
418	C40 H21 Cl N11 O	C40 H21 Cl N11 O	706.1616	16.69997	2.577137761	2.715565498	2.544456555	2.706781906	2.663684639	2.753664319	2.575234595	3.253970875	3.334960869	3.157351234	3.299357582	3.204320681	3.170256489	3.307944625
419	C31 H56 O10	C31 H56 O10 Esi+13.169984	588.3879	13.169984	1.619894095	1.434075559	1.712823078	1.448469576	1.719743688	1.345293538	1.768103824	2.324516264	2.171365876	2.507221991	2.217923379	2.45795399	2.074140067	2.485943023
420	C30 H50 O5	Cycloastragenol	490.3634	15.220963	0.930773443	1.096533105	0.54923194	0.917566048	0.887396062	0.946912904	0.830677247	-0.570036343	-0.722128919	-0.388592568	-0.442899142	-0.764523654	-0.48755721	-0.623213679
421	C42 H83 O8 P	PA(21:0/18:0) Esi+15.629947	746.5858	15.629947	1.951137161	2.115628884	1.923986696	1.993722096	2.084417865	2.293954982	1.798491518	-0.99934718	-1.027715735	-0.965503992	-0.933714177	-1.081730494	-1.071487825	-0.952835449
422	C36 H69 O8 P	PA(16:1(9Z)/17:0)	659.4628	13.120041	0.691811942	0.810684735	0.356605341	0.817507079	0.409323244	0.689739017	0.540825332	-0.250853006	-0.31474631	-0.174629414	-0.240621891	-0.276991766	-0.230006783	-0.264293334
423	C34 H65 O7 P	PA(P-16:0/15:1(9Z))	615.4372	13.29597	0.576953888	0.672816971	0.263871069	0.714009784	0.301845205	0.546541001	0.458765637	-0.201937831	-0.254321388	-0.139445166	-0.196219752	-0.221452911	-0.152392851	-0.233881305
424	C45 H91 N8 O12	C45 H91 N8 O12	935.6746	13.431959	0.007483848	0.089600969	0.278941424	0.039348525	0.142482496	0.144387235	0.058058323	0.070957184	0.019635752	0.132182752	0.096326458	0.016101367	0.162483911	0.01194653
425	C19 H40 O7	C19 H40 O7	380.2765	9.444988	0.644363691	0.523070426	0.787056474	0.72507109	0.585754742	0.533908703	0.648037501	-0.378456258	-0.290525421	-0.483356204	-0.389795037	-0.388532398	-0.246552369	-0.463499555
426	C20 H30 N6 O6	Glu Phe Arg	450.2232	12.697999	1.736882477	1.428132051	2.118436647	1.662830134	1.876712926	1.691375851	1.803208268	1.563483326	1.303057858	1.874166339	1.472004567	1.694477535	1.426855124	1.651572561
427	C34 H50 O4	1?-hydroxy-18-[m-(1-hydroxy-1-ethylpropyl)-benzyloxy]-23,24,25,26,27-pentanorvitamin D3 / 1?-hydroxy-18-[m-(1-hydroxy-1-ethylpropyl)-benzyloxy]-23,24,25,26,27-pentanorcholecalciferol	521.3665	11.509017	0.28906436	0.351156609	0.053674776	0.444333915	0.042062945	0.216601278	0.214689805	-0.081692319	-0.117175241	-0.039361817	-0.090113165	-0.091243243	-0.028388288	-0.116059393
428	C33 H65 N O9 P	PC(16:0/9:0(CHO))	667.4604	12.176021	0.151637643	0.262921678	0.124704295	0.26361251	0.055407732	0.051045547	0.095521269	-0.012914864	-0.068504849	0.053403012	-0.010212511	-0.037753052	0.043430817	-0.049243001
429	C28 H55 N8 O4 P	C28 H55 N8 O4 P	598.4083	13.725028	0.067043698	0.296474197	0.330733237	0.072796551	0.009222196	0.107253215	0.027534443	0.072445875	-0.213771556	0.41389825	0.067624125	0.064865177	-0.029369316	0.13808988
430	C40 H77 O12 P	PI(P-18:0/13:0)	780.5205	12.708986	1.196338788	1.181695817	1.274242176	1.209029525	1.105054538	1.313527676	1.17552558	0.702944973	0.731429863	0.668962999	0.745221488	0.617920382	0.820663348	0.6270476
431	C10 H22 O4	C10 H22 O4 Esi+5.8819923	206.1514	5.8819923	0.352841016	0.356182258	0.312507973	0.496398864	0.106967564	0.252771972	0.370319937	0.178636174	0.200834241	0.152154269	0.264555982	0.060290165	0.201806605	0.163697344
432	C27 H56 N3 O P S2	C27 H56 N3 O P S2	533.3612	11.968995	0.899653598	0.751581421	1.107570992	0.912297447	0.839714219	0.837155973	0.973932008	0.399683297	0.388797229	0.412670185	0.433356756	0.339662195	0.429783863	0.380276354
433	C45 H80 N O10 P	PS(17:0/22:4(7Z,10Z,13Z,16Z))	824.5461	12.594975	0.979574001	0.953315216	1.061393454	0.976699759	0.892559491	1.110637629	0.946023342	0.572553584	0.604181736	0.534821754	0.621877749	0.474847017	0.704711013	0.487346821
434	<none>	<none> Esi+5.7650113	451.7293	5.7650113	1.609648317	1.732836796	1.479972695	1.533219476	1.81339767	1.796787888	1.585704042	1.966344722	2.237061941	1.64338383	1.823306237	2.174459192	2.085487629	1.889528901
435	C13 H24 O5	C13 H24 O5 Esi+8.009008	260.1622	8.009008	0.256663251	0.257623512	0.248893785	0.374497486	0.015294072	0.444495918	0.056089257	-0.593685197	-0.519769577	-0.681865234	-0.8165178	-0.289593219	-0.960991496	-0.356869293
436	C25 H44 O9	C25 H44 O9 Esi+11.520997	488.2992	11.520997	0.999158547	0.962419508	1.116034325	1.202135594	0.800835031	1.228354047	0.884541181	1.037119858	0.993860593	1.088727401	1.221243291	0.777555983	1.216242993	0.921632573
437	C32 H60 O19	Hypromellose	748.3745	5.3160005	1.031265887	1.15776516	0.710131002	0.972922771	1.040041842	0.773232047	1.065070912	1.126254784	1.237456425	0.993593177	1.145193899	1.160206621	0.946921386	1.241877632
438	C15 H24 O6	C15 H24 O6 Esi+10.583986	300.1573	10.583986	1.383123685	1.474228691	1.123634528	1.429511019	1.216487025	1.368890086	1.164110715	-0.865093955	-1.009056325	-0.693349373	-0.844728158	-0.849471257	-0.887790832	-0.850460442
439	C33 H60 O10	Nonoxynol-9 Esi+13.78497	638.4	13.78497	0.945869907	1.066157634	0.581439789	0.889351143	0.815126466	0.807111591	0.873627564	-0.91176625	-1.160855703	-0.614606902	-0.897874624	-0.930704899	-0.973082958	-0.872233109
440	C17 H27 N O4	Metipranolol Esi+7.0629907	309.1935	7.0629907	0.317151242	0.013994207	0.706442397	0.020181084	0.620544769	0.049330418	0.489258642	0.354924501	0.235592905	0.497285002	0.293485228	0.43806261	0.234946512	0.432278731
441	C10 H14 N2 O17 P S	C10 H14 N2 O17 P S	496.9733	4.633003	0.747068006	0.897117126	0.489602561	0.794656401	0.685932551	0.625063785	0.865076212	0.405190914	0.539827085	0.244572323	0.426405344	0.377197216	0.374900109	0.424720511
442	C50 H89 D5 O6	TG(15:0/17:1(9Z)/15:0)	397.8711	5.8709826	0.401877562	0.752426181	0.226269065	0.656977039	0.05222205	0.692646258	0.156650113	0.176749472	0.415053208	-0.107542706	0.244186229	0.074082172	0.321848454	0.083198812
443	C19 H28 N4 O3	LY255283 Esi+10.756011 :1	382.1958	10.756011	2.172034891	1.971335325	2.429691515	2.042210314	2.367012533	2.034376327	2.268148574	3.266970117	2.891271793	3.715171627	3.099073356	3.506130127	3.064463648	3.397533499
444	C39 H62 O13	Melongoside F	738.4165	13.303971	0.595816845	0.499966108	0.750666352	0.741466285	0.432168761	0.830900612	0.461775387	0.730775182	0.601336927	0.885192749	0.89069001	0.481099531	0.85326547	0.65180118
445	C35 H64 N O8 P	PE(18:3(9Z,12Z,15Z)/12:0) Esi+12.641035	674.4688	12.641035	0.310202132	0.421746029	0.021726165	0.431074457	0.055892252	0.270784608	0.196930437	-0.087267773	-0.140214137	-0.02410369	-0.080819514	-0.111700191	-0.050281708	-0.111114052
446	C34 H65 O10 P	PG(16:1(9Z)/12:0)	664.4365	11.49503	1.104016619	1.100786985	1.106506445	1.128090524	0.94254487	1.192362763	1.046866309	0.606296137	0.64818802	0.556319855	0.65642956	0.5051114	0.713896465	0.536922241
447	C15 H25 N O4	C15 H25 N O4	283.1716	4.226008	0.418507077	0.465524278	0.2496835	0.391477633	0.38466615	0.482173059	0.348902418	0.525449695	0.853956593	0.133546728	0.533392996	0.557940929	0.790653095	0.354463292
448	C12 H20 O5	Polyethylene, oxidized Esi+5.7459826	244.1311	5.7459826	0.668569218	0.557662048	0.777391167	0.594193045	0.558364847	0.673198809	0.631297376	0.386952719	0.330020146	0.454872281	0.415583998	0.320841787	0.453250216	0.344208281
449	C30 H59 N O7 P	PC(22:2(13Z,16Z)/0:0)	593.4239	13.3669615	0.418437017	0.551916342	0.122262757	0.586905607	0.177519602	0.432802744	0.288595881	-0.119135822	-0.172382735	-0.055613188	-0.112625252	-0.13952479	-0.082634701	-0.142669439
450	C24 H34 O6 S	Rivenprost Esi+5.08801	450.207	5.08801	0.609420431	0.563035076	0.494191117	0.553493877	0.621571964	0.543233665	0.551040661	0.586414635	0.656685745	0.502582434	0.587213236	0.610902796	0.527964971	0.624099287
451	C46 H80 N2 O13	Tilmicosin	868.5723	12.470966	0.964311181	0.922954469	1.07224243	0.952223175	0.890787784	1.06498106	0.943947079	0.604795601	0.623958766	0.581934282	0.649255223	0.512876376	0.724555745	0.527581825
452	C38 H73 O9 P	PG(P-18:0/14:1(9Z))	703.4891	12.981991	0.4581552	0.555001986	0.162430711	0.573880471	0.194395977	0.412623991	0.323837953	-0.152482312	-0.208715954	-0.085396563	-0.140969455	-0.182078574	-0.114697465	-0.176843594
453	C27 H54 N6 O9	C27 H54 N6 O9	606.3949	10.831032	1.056621007	1.111552547	0.983822512	1.090117193	0.899602212	1.192303285	0.976418844	0.555845303	0.624714035	0.473686113	0.607432635	0.452281751	0.680400057	0.475540263
454	C3 H Cl P	C3 H Cl P	102.9482	1.2990015	0.034305723	0.267819723	0.378191377	0.01072763	0.006128408	0.09330812	0.113063408	-0.087434245	-0.363859288	0.242335982	-0.085364418	-0.067028902	-0.201081958	-0.014161376
455	C22 H23 Cl N2 O2	Loratadine	382.1452	8.858998	1.151137777	1.369444766	0.980539012	1.432606333	1.01020512	1.521175296	1.060021109	-0.464185845	-0.613781475	-0.285720883	-0.513255559	-0.404038523	-0.562783928	-0.400616028
456	C27 H55 N8 O6	C27 H55 N8 O6	587.4234	10.149001	0.049994449	0.070353515	0.008691716	0.072410258	0.037008623	0.072486341	0.079726519	0.034190644	0.084359385	-0.025659783	0.072042009	-0.036386275	0.075181129	0.007762569
457	C34 H54 O5	3beta-Acetoxy-11alpha-methoxy-12-ursen-28-oic acid Esi+13.114991	542.3902	13.114991	0.46548828	0.568743129	0.168569864	0.612101904	0.214111007	0.431109825	0.339833701	-0.146320938	-0.185290883	-0.099830479	-0.142976359	-0.162644535	-0.10407714	-0.173557072
458	C12 H20 O4	5-Heptyltetrahydro-2-oxo-3-furancarboxylic acid Esi+7.1199956	228.1363	7.1199956	0.16188108	0.014400652	0.277168461	0.094307252	0.129939148	0.208904214	0.126680352	0.10631746	0.054532089	0.168096499	0.12671757	0.06063816	0.172521824	0.063633067
459	C37 H62 O5	DG(12:0/22:5(7Z,10Z,13Z,16Z,19Z)/0:0)[iso2]	585.4446	12.597975	0.023774559	0.014347512	0.163199824	0.013014021	0.109093203	0.196333545	0.026403733	0.064376705	0.054851434	0.075740187	0.095127643	-0.000277411	0.165598935	-0.000884995
460	C28 H46 O5	Polyporusterone F	462.3355	12.355973	0.371853779	0.4740601	0.08469184	0.509748491	0.14190336	0.293220102	0.286032475	-0.111068382	-0.155815001	-0.057686451	-0.106594929	-0.131820571	-0.059144873	-0.144545381
461	C25 H38 O9	11-beta-hydroxyandrosterone-3-glucuronide Esi+10.420992	482.249	10.420992	1.847547375	1.751065622	1.994113973	1.837569882	1.893078248	1.962547597	1.823878171	2.472526661	2.377274369	2.586160975	2.549448745	2.334751555	2.621070456	2.376755004
462	C12 H26 O6	C12 H26 O6	266.1724	4.8979974	0.15596927	0.021308347	0.4313973	0.21071144	0.212505907	0.04753705	0.272475327	-0.089769256	0.000471128	-0.197424451	-0.07052745	-0.133553149	-0.006451592	-0.143487224
463	C28 H48 O8	C28 H48 O8	512.3358	14.535956	0.065093672	0.190211914	0.410756241	0.017917084	0.127931279	0.076317242	0.107853662	0.079722314	-0.133199217	0.333733964	0.040236002	0.134542474	0.044226246	0.102607936
464	C24 H30 O6	Clausarinol Esi+10.498024	414.2045	10.498024	0.372855375	0.428266975	0.025041294	0.153180957	0.425453115	0.400101908	0.173280629	-0.11560478	-0.168214726	-0.052842037	-0.082501685	-0.173245141	-0.20745339	-0.056386597
465	C8 H19 N	Octylamine Esi+4.291993	129.1518	4.291993	0.185679339	0.011568896	0.614276622	0.09188959	0.635576008	0.285738595	0.39806909	0.050359241	-0.072351655	0.196751186	-0.031133689	0.166297073	-0.039966747	0.108595733
466	C21 H34 O8	(4R,5S,7R,11S)-11,12-Dihydroxy-1(10)-spirovetiven-2-one 11-glucoside	414.2253	12.166014	1.514971455	1.163271414	1.915292149	1.345866796	1.710795284	1.432026363	1.566573405	1.905878367	1.561546457	2.316660294	1.742432702	2.132151544	1.754430883	2.003522139
467	C30 H54 O9	C30 H54 O9	558.3731	13.449969	0.512594151	0.572684185	0.316506375	0.420740907	0.543592023	0.398936243	0.496499971	-0.417296557	-0.563734706	-0.242598413	-0.296313506	-0.596657229	-0.393126661	-0.432879779
468	C43 H75 O7 P	PA(P-20:0/20:5(5Z,8Z,11Z,14Z,17Z))	733.5175	10.674001	0.04675584	0.047313162	0.029949145	0.113140441	0.065030977	0.101581726	0.049349682	-0.000495732	0.017059154	-0.021438403	0.019822338	-0.058977592	0.105761193	-0.069003486
469	C45 H83 N O14	C45 H83 N O14	861.5815	14.497015	1.208980257	1.254904546	1.041617016	1.263993969	1.02597264	1.197449216	1.127212298	-1.059679587	-1.246668642	-0.836604924	-1.031601066	-1.096844699	-1.047747156	-1.067372865
470	C35 H67 O10 P	PG(17:1(9Z)/12:0)	678.4516	12.277023	1.235571026	1.248423612	1.282038574	1.278616929	1.102202764	1.356053627	1.209817716	0.715347125	0.759942886	0.662145165	0.775274563	0.603887753	0.834348367	0.63862264
471	C28 H48 N O7 P	C28 H48 N O7 P	541.3157	11.388993	1.318064331	1.27741556	1.095481901	1.300084144	1.145911169	1.242176171	1.177533839	-1.375615787	-1.507905351	-1.217796659	-1.353874881	-1.412099414	-1.421156048	-1.346254303
472	C19 H21 N O3	N-[2-Methoxy-2-(4-methoxyphenyl)ethyl]cinnamide Esi+11.72703	311.1517	11.72703	0.269728143	0.309682599	0.065362905	0.331963322	0.150839935	0.289824521	0.145020867	-0.164762141	-0.283740783	-0.022822709	-0.092210216	-0.261045894	-0.172230727	-0.159946869
473	C26 H50 N O10 P	PS(10:0/10:0)	566.3132	12.01296	1.791130411	1.561959351	2.076682026	1.684492287	1.963121607	1.611702923	1.927218323	2.548271641	2.22870412	2.929510088	2.32714671	2.829582166	2.266784273	2.729756918
474	C42 H74 N O9 P	PS(P-16:0/20:4(5Z,8Z,11Z,14Z))	766.5039	11.98704	1.139804299	1.140724195	1.186544479	1.179096645	1.004771343	1.279988594	1.091054644	0.645478388	0.688694539	0.593922277	0.702656647	0.536454576	0.77434517	0.562393225
475	C19 H34 O7	Tsangane L 3-glucoside	374.2291	10.270014	0.354232925	0.28446366	0.421374574	0.102200767	0.605443007	0.14075326	0.548815283	-0.263620265	-0.240814182	-0.290827521	0.022992252	-0.693847162	0.273492421	-0.609916602
476	C33 H48 O3	1?,25-dihydroxy-11?-phenylvitamin D3 / 1?,25-dihydroxy-11?-phenylcholecalciferol	491.3562	12.835996	0.118121363	0.267545155	0.198804585	0.258003977	0.088758728	0.090447046	0.015072362	-0.008165447	-0.051145477	0.043108974	-0.008097588	-0.014364317	0.019166555	-0.025787396
477	C29 H35 N O5	1'-O-Acetylpaxilline	476.2388	13.43098	0.428299772	0.117635159	0.794430077	0.441796449	0.470831869	0.306199334	0.537840139	0.253181642	0.077549525	0.462707675	0.189949786	0.339587927	0.068499999	0.372252701
478	C30 H51 N5 O6	C-6 NBD-dihydro-Ceramide	577.387	11.837974	0.077128218	0.005153315	0.269989536	0.00663204	0.175023984	0.185463733	0.083603938	0.05513135	0.034022656	0.080313652	0.058448956	0.027141483	0.121077072	0.012613714
479	C9 H20 O4	C9 H20 O4	192.1358	4.8029895	0.783473215	0.91522466	0.63101167	1.08285355	0.321507794	1.04626098	0.53056369	-0.619128107	-0.761029285	-0.44984249	-0.913890877	-0.214369753	-0.816916976	-0.491606336
480	C33 H53 N O9	Malyngamide J Esi+5.6970124	607.3766	5.6970124	0.56003025	0.374876411	0.616692429	0.520014038	0.614457208	0.695035079	0.3633662	0.271444219	0.252241813	0.294352352	0.225915676	0.337476708	0.298590074	0.253942286
481	C17 H47 N14 O6	C17 H47 N14 O6	543.3792	11.465999	0.130901973	0.281269038	0.156010286	0.294071201	0.067405485	0.113047262	0.064993207	-0.006961861	-0.077061387	0.076665643	-0.021131441	-0.010608084	0.027800692	-0.02937456
482	C20 H31 F O3	11beta,17beta-Dihydroxy-9alpha-fluoro-17alpha-methyl-5beta-androstan-3-one	338.2301	6.244011	0.491893467	0.263691535	0.797021675	0.461281967	0.495889688	0.257478656	0.571305239	-0.224879387	-0.104814249	-0.368114991	-0.173680233	-0.314949653	-0.090987107	-0.311204673
483	C16 H24 N4 O2	1,3-Dipropyl-8-cyclopentylxanthine [DPCPX]	304.1877	7.9060054	1.717873393	1.643240456	1.828642413	1.575041269	2.069568253	1.378433959	2.00816277	1.721459412	1.563640877	1.909734156	1.45627047	2.059225566	1.328381332	1.974891332
484	C33 H58 O6	Cholestanyl glucoside	572.4029	11.94997	0.105386188	0.060935339	0.051748502	0.00579199	0.040621916	0.081883537	0.044123842	-0.00929623	0.001991885	-0.022762753	0.051239159	-0.113688352	0.06058517	-0.054351343
485	C13 H28 O6	C13 H28 O6	280.1881	5.4449916	0.146585454	0.135410321	0.549415237	0.129395908	0.315169998	0.006719975	0.284968474	-0.112917822	0.024250065	-0.276556705	-0.076310519	-0.197533285	-0.020861095	-0.172270186
486	C14 H18 N2 O2	C14 H18 N2 O2 Esi+4.2509904	245.1627	4.2509904	0.217660957	0.381799895	0.103788022	0.13839971	0.226928218	0.233478707	0.198131357	0.391153542	0.628257583	0.10829258	0.434820454	0.342789186	0.559599152	0.282550451
487	C32 H60 O11	Butyl 4'-O-hexadecanoyl-neohesperidoside	620.41	11.6310215	0.995131962	1.007220511	0.982152048	1.019090187	0.831758623	1.147058359	0.908953822	0.534538452	0.588316277	0.470382451	0.586894481	0.430586439	0.671382336	0.446310158
488	C33 H60 O10	Nonoxynol-9 Esi+13.584975	633.4438	13.584975	0.702286828	0.600744282	0.751071275	0.585049158	0.954249021	0.297954528	1.012198935	1.88383408	1.727462907	2.070382148	1.729722139	2.172955279	1.343778808	2.232027611
489	C30 H50 N O7 P	C30 H50 N O7 P	567.3337	12.035971	0.15024344	0.44766678	0.218715764	0.351949223	0.045802845	0.165033864	0.116414204	0.009359146	-0.182035967	0.237690157	-0.066502077	0.097481932	-0.016375742	0.025951376
490	C32 H28 N2 S3	C32 H28 N2 S3	536.1414	14.700979	1.271951405	1.24399328	1.258112954	1.383508002	1.112568451	1.252246056	1.219085332	1.087227866	0.980665769	1.214354579	1.110052729	1.071700167	0.952963113	1.1737933
491	C37 H26 N5 O7 P	C37 H26 N5 O7 P	683.157	9.970972	0.047417295	0.038617658	0.181555791	0.168654947	0.018577183	0.234761493	0.048527179	0.272945091	0.22566761	0.329346296	0.361246312	0.115809637	0.435887978	0.167889808
492	C37 H50 O5	3-Benzoyloxy-11-oxo-12-ursen-28-oic acid	574.371	12.818001	2.343172634	2.157383895	2.496796371	2.327738494	2.349800746	2.128940428	2.427343259	5.895871464	5.439377355	6.440460927	5.758220495	6.056222155	5.555884861	6.115073352
493	C47 H85 O12 P	PI(P-20:0/18:3(9Z,12Z,15Z))	872.5857	14.892034	0.368408858	0.195479076	0.578744983	0.37953626	0.326137061	0.464936533	0.323539955	0.511767718	0.385074192	0.662910872	0.568787791	0.426727517	0.644809514	0.42599077
494	C38 H65 O10 P	PG(20:5(5Z,8Z,11Z,14Z,17Z)/12:0)	734.4217	14.924018	0.815526721	0.598422793	1.056398198	0.809465814	0.757016844	0.833065324	0.790650859	0.791392036	0.67921513	0.925217117	0.825604942	0.744274514	0.850481547	0.753294852
495	C13 H16 N2 O4	Alpha-N-Phenylacetyl-L-glutamine	264.1097	4.622002	0.318168266	0.288293286	0.409231671	0.359263786	0.403637866	0.297970548	0.394141534	0.186876924	0.266603871	0.091764074	0.265850904	0.069618805	0.254732482	0.143127945
496	C10 H12	p-Mentha-1,3,5,8-tetraene	132.0935	4.849988	1.917626142	1.950406626	1.822714774	1.931357318	1.919666131	1.969580148	1.849681638	-0.941869162	-0.995749229	-0.877591187	-0.922199037	-0.969560909	-0.961081782	-0.929482078
497	C19 H21 N O3	N-[2-Methoxy-2-(4-methoxyphenyl)ethyl]cinnamide Esi+11.37899	311.1517	11.37899	0.123734099	0.140680813	0.03845171	0.179318905	0.042099453	0.136592088	0.019861339	-0.030902583	-0.123844775	0.079975822	0.008778285	-0.107467932	-0.042569769	-0.023380318
498	C9 H15 N O	5-Butyl-2,4-dimethyloxazole	153.1152	4.2210035	0.599840163	0.515182905	0.591151774	0.315835701	0.747749922	0.35032572	0.608199262	-0.664497106	-0.614988395	-0.723560129	-0.466239584	-0.937317835	-0.553790637	-0.735873645
499	C35 H44 N2 O9	Dihydro Isorescinnamine	636.2982	14.36598	1.410841519	1.687691557	1.053473514	1.675022755	1.224896822	1.889809304	1.190350945	-0.920619884	-1.173532553	-0.618899507	-0.939632041	-0.880956508	-1.084436296	-0.815001408
500	C6 H14 O3	Polypropylene glycol (m w 1,200-3,000) Esi+3.1829982	156.0758	3.1829982	0.272210215	0.000288658	0.628145713	0.111330108	0.528640518	0.226939849	0.32987094	-0.16585245	-0.03279854	-0.32458343	-0.080165153	-0.302982096	-0.09675757	-0.210400464
501	C17 H34 N O4	O-decanoyl-R-carnitine	315.245	8.863015	0.579632142	0.638355823	0.409512007	0.598465354	0.57194886	0.713121947	0.459614119	0.447855667	0.575396543	0.29570164	0.449974795	0.440383387	0.578348528	0.363722112
502	C34 H50 N4 O2	endo-1,4-beta-Xylanase	545.391	13.629956	0.37264912	0.472216456	0.154948664	0.238332397	0.388846348	0.277076383	0.294682023	-0.102511928	-0.219641258	0.037221308	-0.045231868	-0.172555723	-0.110647074	-0.097266899
503	C48 H93 N O11 S	C24 Sulfatide	891.6482	13.538027	0.029294765	0.107419896	0.213204999	0.084222824	0.102662054	0.122713288	0.013359855	0.054438758	0.014045518	0.102627186	0.083815259	-0.006408225	0.156736767	-0.011516536
504	C23 H42 O6	C23 H42 O6	414.2981	14.180976	0.336120139	0.513781392	0.00862405	0.357214816	0.279957029	0.217602568	0.342107413	-0.301389958	-0.555742331	0.002047961	-0.288756483	-0.335896255	-0.25290481	-0.332650119
505	C19 H21 N O3	N-[2-Methoxy-2-(4-methoxyphenyl)ethyl]cinnamide Esi+11.462978	311.1518	11.462978	0.072499276	0.110216427	0.079062167	0.113093963	0.023727086	0.086138529	0.017671032	0.006071919	-0.060469901	0.085455143	0.10322528	-0.137270259	0.034044802	-0.01196323
506	C26 H40 O4	Methandriol dipropionate	416.2876	11.811019	0.356733078	0.292056902	0.523295033	0.2953049	0.455591777	0.421330374	0.397082863	0.221035087	0.205812115	0.239195826	0.232289369	0.177971843	0.285423532	0.179521485
507	C36 H71 O9 P	PG(P-18:0/12:0)	677.4675	13.552001	0.792091522	0.862102763	0.60139037	0.636713728	0.821320011	0.638972254	0.814443609	-0.419197908	-0.556959115	-0.254851205	-0.369217523	-0.466625181	-0.353801175	-0.461361591
508	C27 H43 F O3	1,24-Dihydroxy-25-fluorovitamin D3	433.3142	11.800028	0.581623036	0.618378362	0.415537719	0.663672794	0.435627771	0.425883617	0.555348151	-0.23726686	-0.254272144	-0.216979854	-0.210220906	-0.294829725	-0.14119881	-0.29920547
509	C36 H66 O6	C36 H66 O6 Esi+15.739013	594.4857	15.739013	1.517347174	1.663415465	1.316354873	1.609124549	1.427988849	1.60105522	1.439778112	-1.422707278	-1.698443565	-1.093758724	-1.412097752	-1.454633632	-1.447711431	-1.406586179
510	C26 H36 O3	Estradiol Cypionate	396.2717	7.012975	0.335317301	0.096672009	0.685702602	0.373847462	0.329937562	0.124656804	0.426406698	-0.178035107	-0.028860345	-0.355997981	-0.144295822	-0.246984064	-0.036915013	-0.269020431
511	C32 H67 N O7 P	LysoPC(24:0)	630.4426	12.759019	0.614428358	0.84038386	0.155717879	0.742660366	0.355541955	0.911468216	0.331589523	-0.273799762	-0.457391591	-0.054777931	-0.331018312	-0.168439388	-0.5195648	-0.115345988
512	C14 H39 Cl N11 O2 S	C14 H39 Cl N11 O2 S	460.2734	6.803985	0.704248311	0.623081635	0.691474	0.513747863	0.749040212	0.3224924	0.867442688	1.309848628	1.057983599	1.610319189	1.118364524	1.537990972	0.579913959	1.780464401
513	C31 H45 N3 O4 S	Pateamine	554.3072	11.463993	2.402855695	2.206077501	2.646791714	2.335405642	2.563886781	2.229906562	2.537151323	4.794065663	4.254379386	5.437901924	4.442673127	5.257863675	4.42832825	5.029870049
514	C36 H71 N2 O7 P	PE-Cer(d16:2(4E,6E)/18:0(2OH)) Esi+12.591005	696.4812	12.591005	0.375118326	0.232165629	0.604663296	0.34470572	0.395166387	0.460068017	0.330904343	0.23609455	0.165358958	0.320480871	0.227598096	0.229117247	0.302668952	0.193171581
515	C49 H93 O12 P	PI(P-20:0/20:1(11Z)) Esi+12.936021	926.6093	12.936021	0.924278455	0.859095731	1.080509203	0.918752637	0.873125558	1.040268784	0.912020129	0.599875785	0.597630519	0.602554347	0.640661063	0.514966464	0.719646426	0.52265524
516	C22 H42 O4	Dioctyl hexanedioate	370.3074	16.402042	0.882821835	0.994303966	0.358576453	0.736995052	0.787149896	0.795929538	0.751425787	-0.301153126	-0.423640618	-0.155027696	-0.27012001	-0.354375154	-0.311738137	-0.294328579
517	C19 H43 N25	C19 H43 N25	621.4538	11.733971	0.208689811	0.07342205	0.468348021	0.083203144	0.399249615	0.268141914	0.248115133	0.126432224	0.086076977	0.174575327	0.10638413	0.134651058	0.165423621	0.101293034
518	C36 H66 N O8 P	PE(18:3(9Z,12Z,15Z)/13:0)	688.4841	13.424016	0.529926474	0.647661388	0.230014758	0.693866054	0.277176676	0.538278719	0.39479746	-0.191625508	-0.261587848	-0.108161664	-0.199235821	-0.191955206	-0.16820195	-0.206727539
519	C21 H34 O8	(4R,5S,7R,11S)-11,12-Dihydroxy-1(10)-spirovetiven-2-one 11-glucoside Esi+9.93701	414.2253	9.93701	0.148131762	0.290533221	0.063186972	0.261349432	0.095762313	0.153938179	0.172812254	-0.115418308	-0.27250777	0.071986664	-0.111090408	-0.136140864	-0.135981487	-0.102160469
520	C39 H68 N O8 P	PE(14:0/20:5(5Z,8Z,11Z,14Z,17Z))	708.4623	11.396978	1.123867069	1.148597409	1.096783644	1.190877897	0.93139913	1.283841748	1.0307429	0.617870821	0.684110174	0.538848434	0.689952659	0.484613388	0.766157178	0.522265144
521	C26 H52 O P S2	C26 H52 O P S2	475.3184	11.075997	0.390428362	0.345673573	0.531578447	0.323020124	0.485967881	0.489760925	0.381334506	0.198180753	0.199342356	0.19679498	0.203209124	0.162954544	0.271834999	0.150693146
522	C15 H5 N2 O21 P	C15 H5 N2 O21 P	579.9102	12.458986	0.322840892	0.376100663	0.136375627	0.403206471	0.191419952	0.22093619	0.279582822	-0.084567824	-0.106404715	-0.058516796	-0.05459468	-0.142348339	-0.016522625	-0.128439071
523	C18 H22 O10	Picraquassioside A	398.1225	5.8719893	0.163196501	0.403149777	0.332579981	0.355289484	0.220214227	0.479128442	0.135434366	-0.008543085	0.249054628	-0.315852637	0.119351538	-0.199601325	0.253922704	-0.177764449
524	C32 H54 O5	Ganoderiol C	518.3946	16.254944	1.022401496	1.167426784	0.68021198	1.050065056	0.937760327	0.863995539	1.009687018	-0.527402168	-0.719653781	-0.298049367	-0.448690757	-0.652988026	-0.381426866	-0.621517823
525	C16 H24 O5	3,8-Dihydroxy-6-methoxy-7(11)-eremophilen-12,8-olide	296.1602	8.68002	0.361955298	0.186501072	0.450774065	0.183347595	0.479220458	0.230488331	0.411273675	0.348977069	0.273080383	0.439520483	0.241234548	0.476453246	0.269503049	0.400216897
526	C31 H35 N3	C31 H35 N3	448.2467	11.740987	1.222677317	1.381952138	0.966778102	1.294753984	1.033383621	1.300757213	1.123226561	1.51022518	1.651781806	1.341350609	1.560148055	1.401173601	1.549363577	1.484991214
527	C19 H4 N4 O21	C19 H4 N4 O21	623.9361	12.309016	0.340622645	0.451308954	0.046853091	0.469265484	0.100098336	0.275067495	0.244801176	-0.085959692	-0.14721925	-0.012878114	-0.081595038	-0.109655021	-0.04104922	-0.114915128
528	C22 H28 N2 O4	Isorhynchophylline	384.1995	4.7849946	0.021514407	0.18711608	0.311617839	0.359871771	0.186470097	0.135205019	0.039690161	0.123156507	-0.043943457	0.322503832	0.313300265	-0.11287152	0.188519707	0.081014444
529	C34 H68 N6 O11	C34 H68 N6 O11	736.494	12.839034	1.171716848	1.172731676	1.258448667	1.171413312	1.124024663	1.294695403	1.172719465	0.679483493	0.714190182	0.638079022	0.716939534	0.600599373	0.795278102	0.604826443
530	C34 H58 O6	Campesteryl glucoside Esi+15.583007	562.4209	15.583007	1.275100968	1.362714268	1.055502442	1.282556964	1.164494389	1.269657827	1.187087341	-1.215845836	-1.434462651	-0.955039812	-1.231288698	-1.214770391	-1.231609846	-1.205682199
531	C41 H64 O12	28-Glucosyl-19(29)-dehydroursolic acid 3-arabinoside	748.4467	15.375	0.209511776	0.188641684	0.204720257	0.148226188	0.244132491	0.238697621	0.162564751	0.377041915	0.414873386	0.331909634	0.429540029	0.312432126	0.557756951	0.260528274
532	C6 H14 O3	Polypropylene glycol (m w 1,200-3,000) Esi+0.91400117	156.0759	0.91400117	0.146362424	0.043709006	0.205538717	0.530584808	0.179223761	0.280816575	0.007558802	-0.065111879	-0.086586418	-0.039493131	-0.25830088	0.202560703	-0.180434877	0.009241106
533	C56 H82 O6 S	Sulfated Dihydromenaquinone-9	882.5866	13.047043	0.940871923	0.889328048	1.077150424	0.923085124	0.902919655	1.070394871	0.923995755	0.593230289	0.601743826	0.583073788	0.626941741	0.519572618	0.717126028	0.513350142
534	C44 H78 N O10 P	PS(18:0/20:4(5Z,8Z,11Z,14Z))	810.5302	11.903011	1.071591235	1.038926107	1.180090155	1.085629255	0.989933766	1.190707055	1.045736695	0.60283339	0.626663504	0.574404483	0.643265191	0.516916373	0.718128522	0.528498371
535	C32 H50 N4 O S2	C32 H50 N4 O S2	567.3171	11.925027	1.558531961	1.282436416	1.942581379	1.55249889	1.651157281	1.598095593	1.506918289	2.597103706	1.999258925	3.310322042	2.408747082	2.821112904	2.692940494	2.535314199
536	C11 H9 N O2	3-Amino-2-naphthoic acid Esi+0.89399815	187.0631	0.89399815	0.760590142	0.779314062	0.593416064	0.432080071	1.004343516	0.558079838	0.803929518	1.752384481	1.844759389	1.642182836	1.099524321	2.636466245	1.292554558	2.048853773
537	C48 H91 O12 P	PI(P-20:0/19:1(9Z))	912.5982	12.370037	0.93009264	0.861073716	1.072265038	0.901520274	0.882719984	1.03334684	0.90783479	0.592037006	0.597639189	0.5853537	0.627053671	0.511500497	0.718948825	0.51021228
538	C28 H44 N O2	Methylbenzethonium	408.3089	11.308022	0.2203225	0.095054305	0.283926761	0.097774603	0.281945195	0.007822537	0.266770934	-0.111918285	-0.032358341	-0.206831904	-0.045761258	-0.234334611	0.014760705	-0.193592898
539	C28 H41 N3 O2	Teleocidin B-1	473.2991	13.489012	0.875228234	0.530376691	1.476688611	0.873738468	1.042984446	0.873063584	0.971567637	1.055291188	0.673437667	1.51083574	0.967887648	1.179639992	0.883563163	1.166010573
540	C21 H50 N26	C21 H50 N26	666.4712	13.514965	0.561143	0.696339238	0.224093187	0.732042081	0.279158427	0.554049946	0.42408728	-0.200973038	-0.264107188	-0.125655105	-0.198848618	-0.21616049	-0.162817902	-0.22557306
541	C40 H48 O4	7,8,7',8'-Tetradehydroastaxanthin	591.3455	6.157992	0.254842144	0.042395866	0.498816043	0.301406808	0.246853155	0.364250542	0.063190559	0.189784856	0.033727149	0.375958963	0.166206176	0.254214157	0.193785233	0.187205666
542	C16 H2 N2 O19 S	C16 H2 N2 O19 S	557.8971	12.54802	0.153580715	0.030351326	0.4007189	0.081583212	0.23467023	0.188710979	0.216624733	0.108235817	0.070063328	0.153774928	0.108156307	0.09282102	0.139492988	0.088083168
543	C27 H30 O16	Luteolin 6-C-glucoside 8-C-arabinoside	610.1609	15.496034	2.515244783	2.64636452	2.48325821	2.630283846	2.580339468	2.648278327	2.520219506	2.848633199	2.908975764	2.776645577	2.895487539	2.802377024	2.717590866	2.933121018
544	C36 H66 O6	C36 H66 O6 Esi+15.815969	594.4854	15.815969	1.296593995	1.361168766	1.106507734	1.355224728	1.129265674	1.312569122	1.17936158	-1.229565062	-1.430293422	-0.99009965	-1.280921301	-1.17744064	-1.332829393	-1.162986743
545	C28 H42 O9	14-O-(alpha-D-mannopyranosyl)-7S,14S-dihydroxy-7,9,13,17-tetramethyl-2E,4E,8E,10E,12E,16E-octadecahexaenoic acid	522.2803	11.586987	2.319479581	2.169429638	2.557239831	2.320274365	2.43094763	2.214204994	2.440866618	3.419753314	3.141848967	3.751288325	3.344849952	3.508432388	3.275333434	3.512866131
546	C52 H91 N O13	FMC-5(d18:1/18:0)	937.6534	11.629969	0.277961757	0.176520035	0.477200425	0.175449917	0.39927393	0.376378679	0.285392638	0.200052848	0.176869541	0.227710126	0.206069547	0.160916501	0.297268188	0.137374537
547	C20 H40 O5	C20 H40 O5	360.2868	12.773986	1.083877859	1.026542737	1.331807955	0.974443517	1.339449836	0.88256094	1.298724935	1.11623394	0.993506344	1.262645809	0.992511727	1.27374283	0.735466764	1.361728566
548	C27 H42 N O2	Benzethonium Esi+10.278002	394.2916	10.278002	0.134466447	0.092388701	0.085258577	0.155439429	0.101699475	0.00241379	0.157177663	-0.064200712	-0.047333418	-0.084323099	-0.05539726	-0.101285581	-0.016283204	-0.095094895
549	C27 H55 N O6 P	PC(P-19:1(12Z)/0:0)	520.3773	13.227033	0.519291651	0.626737732	0.236655313	0.675267811	0.277553035	0.501736275	0.39692745	-0.167673183	-0.212699563	-0.113957503	-0.16341928	-0.184249218	-0.124558735	-0.195470657
550	C30 H57 O8 P	PA(15:1(9Z)/12:0)	576.3839	11.749019	1.00288069	1.004969382	1.023761713	1.052275461	0.840821368	1.163580718	0.931228889	0.540387228	0.590232039	0.480923244	0.600064259	0.426958152	0.676845511	0.452407546
551	C19 H43 N25	C19 H43 N25 Esi+11.733971	621.4373	11.733971	0.120952154	0.009606798	0.376455168	0.042874493	0.305433966	0.198878487	0.179145001	0.094020799	0.043797579	0.153936221	0.088826432	0.080873252	0.141614296	0.063335519
552	C21 H33 F O5	9a-Fluorotetrahydrocortisol	384.2345	5.4129996	0.700964934	0.650369089	0.751319951	0.836465493	0.607910007	0.881161081	0.586712714	0.291168581	0.285126077	0.298377183	0.319295741	0.243194094	0.368950299	0.241019842
553	C37 H73 N2 O7 P	PE-Cer(d15:2(4E,6E)/20:0(2OH))	710.4968	13.35797	0.564188501	0.713755188	0.240096852	0.758903303	0.265833816	0.592649835	0.422189719	-0.205850692	-0.280805287	-0.116431176	-0.208739562	-0.213307133	-0.175590488	-0.225360561
554	C14 H22 O5	C14 H22 O5	270.1467	7.4919763	0.116907003	0.202005204	0.032901926	0.271022911	0.031686413	0.021922795	0.19878937	-0.056012196	-0.086855201	-0.019217033	-0.094387821	-0.022845689	0.031699688	-0.11256328
555	C41 H75 O8 P	PA(18:0/20:3(8Z,11Z,14Z))	725.5027	12.916993	0.464669677	0.584188304	0.148554369	0.609978091	0.187279839	0.43500849	0.336949642	-0.153377901	-0.219312087	-0.074719575	-0.148485873	-0.173514164	-0.116395039	-0.177222115
556	C9 H12 O4	(?)-threo-1-(4-Hydroxyphenyl)-1,2,3-propanetriol	184.0737	3.8040032	0.090709578	0.244388701	0.062886249	0.222482452	0.009998744	0.080064636	0.222690964	-0.096171074	-0.229814446	0.063263123	-0.152473769	-0.05225618	0.10125692	-0.223460176
557	C37 H66 O7	Gigantetronenin	644.458	13.59698	0.37415001	0.507325913	0.041602716	0.529819429	0.117149621	0.355110978	0.237268152	-0.107465072	-0.167840087	-0.035438738	-0.107036082	-0.122804047	-0.078102307	-0.126396328
558	C8 H18 O5	C8 H18 O5	194.115	3.2990074	1.278279126	1.169217824	1.402559277	1.513730184	1.08941448	1.513534264	1.05895666	0.390981266	0.388101562	0.394416702	0.421986723	0.341570279	0.503081698	0.318705987
559	C21 H34 O8	methyl 5-hydroperoxy-6,8,9,11-bisepidioxy-12,14-eicosadienoate	436.2049	12.272969	2.222870953	1.950293354	2.540161597	2.106933251	2.452115332	2.107155024	2.331963101	3.681943394	3.258022654	4.1876734	3.42777529	4.032361241	3.409651395	3.857500078
560	C51 H97 O13 P	PI(22:0/20:1(11Z))	970.6399	12.836978	0.922384689	0.858638865	1.064722277	0.928897816	0.855716416	1.032967079	0.907213022	0.624465941	0.625701575	0.622991853	0.674312338	0.52585141	0.750110906	0.543458004
561	C42 H73 O9 P	PG(P-16:0/20:5(5Z,8Z,11Z,14Z,17Z))	752.4889	11.302001	1.105267131	1.07698116	1.156239172	1.126202375	0.972623508	1.220268699	1.04747414	0.615579863	0.640627701	0.58569823	0.660242693	0.519951662	0.730675723	0.541373321
562	C25 H52 N2	C25 H52 N2	380.4131	13.608959	1.038350675	1.332947074	0.557413864	1.125557877	1.002594617	1.303181068	0.882529719	-0.415905429	-0.579254216	-0.221033192	-0.372601756	-0.47006702	-0.509876599	-0.355318753
563	C16 H28 O7	2,6-Dimethyl-6-O-beta-D-quinovopyranosyl-7-octadecenoic acid	332.1838	9.593995	1.98083935	1.777790672	2.146036981	1.82829936	2.114705206	1.845746878	2.019182735	2.638580179	2.404093518	2.918318652	2.538814584	2.784678632	2.487951029	2.735696342
564	C41 H70 O12	Chikusetsusaponin Ia Esi+15.87402	771.5123	15.87402	0.456417239	0.510187917	0.30494145	0.497105484	0.284602894	0.317553457	0.421416671	-0.409144082	-0.591940397	-0.191071285	-0.39681099	-0.42805578	-0.28729455	-0.487704964
565	C36 H62 O9	Ginsenoside F1	621.4131	11.731998	0.015811971	0.170276749	0.29227447	0.134392727	0.197511345	0.077548041	0.045021357	0.037198149	-0.024958396	0.111349816	0.016680885	0.042910691	0.081627553	0.008552875
566	C40 H75 N O8 P	PC(14:1(9Z)/18:2(9Z,12Z))	745.5531	13.413026	0.114738415	0.16897363	0.102495112	0.179457264	0.044197435	0.020868984	0.050482557	0.003301025	-0.028143335	0.040813594	0.025107018	-0.045509665	0.09127899	-0.053421611
567	C19 H26 N13 O2	C19 H26 N13 O2	468.2331	10.004984	1.115465472	0.912764334	1.378813973	1.056605307	1.160461618	1.039645332	1.166347473	1.516375619	1.30940648	1.763286172	1.488606656	1.554037577	1.439312847	1.566060828
568	C10 H14 O4	Guaifenesin	198.0898	4.7429996	0.579499698	0.850775024	0.09412784	0.700333177	0.440260605	0.548386919	0.535147357	-0.383979069	-0.599127952	-0.127310225	-0.408338116	-0.343376522	-0.380427076	-0.386269169
569	C15 H29 N17 O6 P	C15 H29 N17 O6 P	574.2255	5.5560174	0.035889673	0.200482235	0.279582821	0.015823573	0.086375758	0.124378215	0.030720712	0.075307926	0.180644502	-0.05035676	0.034930008	0.139669003	0.095622002	0.062210694
570	C41 H72 N O7 P	PE(P-18:1(9Z)/18:4(6Z,9Z,12Z,15Z))	721.4959	13.521977	0.984694161	1.022511815	0.803109339	0.759453134	1.085734653	0.864220541	0.955115261	-0.377288605	-0.480155626	-0.254570055	-0.252411553	-0.536078341	-0.362398963	-0.386888506
571	C27 H46 O3	7alpha,25-dihydroxycholesterol	440.3223	12.452961	0.481100596	0.536599465	0.278031799	0.570208	0.329967108	0.351165563	0.437701722	-0.144806035	-0.179949471	-0.102880533	-0.124561817	-0.186956947	-0.079945695	-0.186623886
572	C5 H4 N4 O	Allopurinol Esi+0.84199876	136.0384	0.84199876	0.947445746	1.056503664	0.544017846	0.900419169	0.817710759	0.886695704	0.828040001	-0.616213642	-0.913349327	-0.261735982	-0.643772009	-0.578045623	-0.786501796	-0.506422595
573	C34 H58 O6	Campesteryl glucoside Esi+15.336967	562.4211	15.336967	1.114671093	1.262350077	0.705968643	1.013538853	1.165653446	1.042227983	1.046005703	-0.723813119	-0.918305635	-0.491786958	-0.567918744	-0.936796187	-0.643148205	-0.77582076
574	C31 H45 N5 P	C31 H45 N5 P	518.3429	10.993983	0.918187548	0.96570697	0.81535019	0.980617044	0.7165766	1.017010284	0.831381013	0.484268687	0.570700052	0.381157586	0.563236382	0.342288332	0.602389675	0.408111734
575	C20 H22 O6	(7'x,8'x)-4,7'-Epoxy-3,8'-bilign-7-ene-3,5'-dimethoxy-4',9,9'-triol	358.1416	11.64202	0.116186799	0.219230658	0.220861471	0.026677084	0.11033749	0.072907006	0.046654244	-0.046635603	-0.253924255	0.200656122	-0.015481626	-0.121170555	-0.045252292	-0.047527474
576	C27 H51 N O7	C27 H51 N O7	501.3626	13.653017	0.871709418	0.863325839	0.606370876	0.695803811	0.837370598	0.831203479	0.737677669	-0.305187173	-0.407386188	-0.18326554	-0.250560863	-0.36979234	-0.350992132	-0.275655028
577	C23 H38 O8	C23 H38 O8 Esi+13.023984	442.2567	13.023984	1.522890841	1.218301644	1.815178529	1.399736881	1.638327965	1.411151799	1.577964082	1.689992022	1.432105841	1.997645711	1.573163783	1.859002504	1.502004591	1.811194444
578	C6 H14 O3	Polypropylene glycol (m w 1,200-3,000) Esi+3.7210052	134.094	3.7210052	0.018898412	0.121944716	0.099500803	0.066321229	0.03542583	0.152633102	0.05472034	-0.083565747	0.003556557	-0.187501127	-0.029468983	-0.151591442	0.037225376	-0.161444234
579	C13 H22 N6 O4	C13 H22 N6 O4 Esi+7.9040213	326.1704	7.9040213	1.969323345	1.810149346	2.144524665	1.778998638	2.330345501	1.628545212	2.23992817	2.669000168	2.373258011	3.021815373	2.276043298	3.184147346	2.094945791	3.039114174
580	C20 H34 O8	Acetyl tributyl citrate Esi+9.878008 :1	402.2254	9.878008	0.686624906	0.742016117	0.489603973	0.794404197	0.449232641	0.642707476	0.597642302	-0.872758615	-1.077230517	-0.628827223	-0.914214747	-0.813050616	-0.900208919	-0.855060392
581	C13 H14 N4 O	Diphenylcarbazide	242.1156	9.672016	0.779586272	0.924024828	0.432043564	0.837183419	0.628506535	0.843699903	0.671545776	-0.42875729	-0.555096122	-0.27803728	-0.454449048	-0.392611458	-0.423382439	-0.432222655
582	C16 H13 N3 O21 P S	C16 H13 N3 O21 P S	645.949	12.2460165	0.234020783	0.332632587	0.027617042	0.353130239	0.010203535	0.1597385	0.150704922	-0.057655441	-0.105297633	-0.000819143	-0.058589176	-0.074907056	-0.006774784	-0.090460076
583	C22 H38 O9	C22 H38 O9	446.2512	9.180019	1.05702962	0.987770966	1.330119023	0.894924166	1.211107285	0.94659587	1.253204771	-2.492023927	-2.184281306	-2.859155474	-2.470138996	-2.431223539	-2.326475572	-2.598759051
584	C45 H70 O5	DG(20:5(5Z,8Z,11Z,14Z,17Z)/22:4(7Z,10Z,13Z,16Z)/0:0)[iso2] Esi+14.634021	690.5227	14.634021	1.420095771	1.426629206	1.362526698	1.51385189	1.31109845	1.521355495	1.296375154	-0.701766677	-0.632925193	-0.78389336	-0.671770714	-0.735418922	-0.67829479	-0.716899868
585	C26 H41 N O4	Malyngamide H	431.3021	9.885988	0.549108357	0.662859336	0.433304767	0.804252831	0.220222598	1.00407736	0.252096226	-1.01180691	-1.356829786	-0.600200673	-1.472179559	-0.354313976	-1.761532522	-0.528431187
586	C23 H44 N O4	trans-Hexadec-2-enoyl carnitine	397.3186	11.751974	0.060151846	0.071100118	0.306252807	0.086118579	0.166242521	0.158478314	0.12466936	0.143191526	0.071472428	0.228751151	0.147379764	0.126944244	0.157227446	0.134142051
587	C8 H12 N2 O6	Kifunensine	232.0689	6.35099	1.296103143	1.238772649	1.177625338	1.218146634	1.175512557	1.090854127	1.279348509	-1.318307843	-1.412868793	-1.205498289	-1.240241663	-1.422455687	-1.290723807	-1.336092288
588	C9 H15 N O	C9 H15 N O	153.1212	6.8170085	0.044551384	0.100948106	0.081164191	0.008972089	0.01728769	0.034067153	0.008311269	0.016299571	0.100845458	-0.084562189	0.080022729	-0.029373661	0.093630561	-0.033558568
589	C29 H42 O5	(3beta,17alpha,23S)-17,23-Epoxy-3,29-dihydroxy-27-norlanosta-7,9(11)-diene-15,24-dione	487.335	6.7209826	0.530568764	0.325448639	0.821274474	0.593711328	0.466064869	0.265752619	0.646680385	-0.269197409	-0.142854858	-0.419921856	-0.246022897	-0.320255701	-0.10635636	-0.374187033
590	C46 H82 N O10 P	PS(18:2(9Z,12Z)/22:2(13Z,16Z))	838.562	13.160964	0.915825978	0.884400609	1.030958229	0.900081462	0.875514516	1.0595092	0.895252594	0.56062183	0.577467039	0.540525792	0.595122497	0.485861248	0.688713221	0.478036591
591	C28 H53 N O10 P S	C28 H53 N O10 P S	626.3108	5.7760005	1.095030819	0.971069374	1.199028358	1.011914922	1.259958135	1.228472982	0.982168556	0.934452541	0.928879238	0.941101395	0.801462332	1.125849823	0.938424549	0.931891641
592	C6 H12 O6	D-Fructose	180.0639	0.96699834	0.271211344	0.080733025	0.591758203	0.212639297	0.450523728	0.073932556	0.501485627	0.327936028	0.251469296	0.419159497	0.30399501	0.352945588	0.236085238	0.387155616
593	C26 H42 N2 O6 S	Leukotriene D4 methyl ester	510.2806	11.350013	1.097858772	0.919051077	1.359911751	1.036011351	1.143871654	1.052856992	1.143694795	1.687111576	1.474743329	1.94046317	1.673423417	1.674499665	1.636468652	1.719762935
594	C39 H71 O10 P	PG(20:3(8Z,11Z,14Z)/13:0) Esi+15.052982	729.4664	15.052982	0.778252063	0.831526427	0.599694844	0.787827296	0.594333972	0.585387013	0.744598801	-0.588129392	-0.730509765	-0.418272106	-0.555475775	-0.624521159	-0.453615495	-0.674855458
595	C19 H40 O4	C19 H40 O4	332.2924	14.5049515	0.881732158	1.022714782	0.239241915	0.801047694	0.683609176	0.896452356	0.62052059	-0.445073237	-0.637308802	-0.215739581	-0.458264543	-0.431469806	-0.550952663	-0.376808871
596	C43 H73 O7 P	PA(P-18:0/22:6(4Z,7Z,10Z,13Z,16Z,19Z))	732.5105	13.291993	0.596642925	0.701879663	0.289170491	0.723060205	0.337950804	0.615866827	0.442120122	-0.226256545	-0.279882704	-0.162281479	-0.208996764	-0.261748206	-0.201515776	-0.242207831
597	C30 H46 N4 O6	C30 H46 N4 O6	558.3481	13.440979	0.6689422	0.710466235	0.455029522	0.517741572	0.737968923	0.502673792	0.719363321	-0.497199848	-0.631655613	-0.33679648	-0.329898398	-0.70915717	-0.425076916	-0.54370016
598	C27 H46 O9	C27 H46 O9	514.3202	12.18898	2.285687251	2.232865269	2.362096991	2.341873843	2.294973338	2.254975292	2.342338296	1.902743555	1.831903447	1.987254561	1.886026478	1.914230907	1.918058714	1.892869308
599	C16 H24 O7	Cymorcin monoglucoside	328.1519	13.862043	1.350971576	1.72214253	0.931610938	1.547323588	1.267972036	1.66624891	1.271217037	-0.834849509	-1.066736065	-0.558212915	-0.800829611	-0.859623718	-0.860493152	-0.818316107
600	C23 H32 N4 O4	Nummularine F Esi+12.875	428.2411	12.875	1.780044164	1.448008899	2.104883387	1.612458666	1.964137003	1.628200255	1.848489837	2.415173512	2.110477407	2.778670619	2.208258792	2.711965375	2.213922555	2.544927418
601	C36 H50 O5	11-(4-acetoxymethylphenyl)-1?,25-dihydroxy-9,11-didehydrovitamin D3 / 11-(4-acetoxymethylphenyl)-1?,25-dihydroxy-9,11-didehydrocholecalciferol	562.3685	10.892997	0.837398373	0.892823352	0.724402591	0.89489368	0.638831035	0.969429906	0.723151552	0.44832897	0.52512334	0.356714634	0.518162964	0.320193744	0.582375192	0.361904432
602	C27 H49 N O8	C27 H49 N O8	515.3464	14.3459635	0.224157492	0.238329869	0.302499401	0.391796458	0.072315428	0.576728214	0.134702663	0.345888929	0.342732132	0.349654932	0.478450659	0.152575953	0.617022703	0.171078995
603	C26 H46 O6	27-Norcholestanehexol	454.327	15.18097	1.072795929	1.26669202	0.783369273	1.173590523	1.03942419	1.25628186	0.964947813	-0.544182601	-0.621469459	-0.451980735	-0.573206919	-0.522215068	-0.633085299	-0.486863756
604	C6 H13 N O2	Aminocaproic acid Esi+0.88000137	131.0946	0.88000137	0.240443395	0.259815203	0.263842826	0.19360321	0.205995388	0.260505992	0.044669578	-0.018086206	-0.094008237	0.072487446	-0.003984846	-0.040868577	-0.072516881	0.017007256
605	C42 H68 O14	Jujubasaponin VI	796.4584	13.614012	1.851356673	1.632809494	2.141084397	1.860746887	1.904428271	1.774368669	1.939817336	1.961828439	1.74937779	2.215278336	1.908723873	2.020666954	1.798811161	2.066931684
606	C12 H24 N O4	pivaloylcarnitine	245.1623	4.474989	0.560081312	0.831434281	0.133816166	0.799511591	0.336044831	0.76998101	0.3981488	0.353005537	0.650043858	-0.001355968	0.535025975	0.106114238	0.571845664	0.211911245
607	C19 H30 N6 O7	C19 H30 N6 O7	454.2179	9.447016	1.297412099	1.184562839	1.320604798	1.246685868	1.264501792	1.302835936	1.242470695	2.108301902	2.003765277	2.233012263	2.122267518	2.048633337	2.150522896	2.081080473
608	C7 H16 O3	C7 H16 O3	148.11	4.555	0.793831184	0.739584503	0.672795023	0.838261525	0.767876042	0.806754801	0.726533726	-0.266345827	-0.319174062	-0.20332267	-0.250708836	-0.296644215	-0.277682614	-0.259036582
609	C32 H48 O6	(24E)-3alpha-Acetoxy-15alpha,22S-dihydroxylanosta-7,9(11),24-trien-26-oic acid	545.3766	7.3399916	0.57906693	0.40466428	0.834186108	0.685261378	0.452347405	0.365845189	0.645937519	-0.286982477	-0.174584587	-0.421071189	-0.274830698	-0.325233399	-0.145745685	-0.378043041
610	C13 H2 N O15 P S2	C13 H2 N O15 P S2	506.863	12.176021	0.127647557	0.225884285	0.130076845	0.233990969	0.060104909	0.048988458	0.051200325	-0.010936056	-0.052900736	0.039127071	-0.006757368	-0.034832485	0.043707787	-0.046166955
611	C30 H36 O4	Sophoranone Esi+9.547007	460.2666	9.547007	0.667930628	0.686687808	0.51085859	0.68489379	0.521602613	0.855673404	0.438255772	0.758648453	0.799462469	0.709958047	0.905963519	0.536952632	1.003885905	0.600534832
612	C10 H18 O21 S4	Pentosan Polysulfate	601.923	12.395016	0.331619339	0.453857208	0.012535488	0.465206418	0.081298031	0.278429588	0.227497167	-0.087260326	-0.146386359	-0.016724007	-0.081760499	-0.110843193	-0.04528056	-0.114326228
613	C36 H62 O9	Ginsenoside F1 Esi+11.731998	621.4254	11.731998	0.076484458	0.059214654	0.371167435	0.031596456	0.288638203	0.171911368	0.144124793	0.069089973	0.018865461	0.129006935	0.049720539	0.073240537	0.127040419	0.031727186
614	C10 H18 O5	5-hydroxysebacate Esi+5.548994	218.1153	5.548994	0.107240985	0.181515184	0.04286159	0.227747599	0.015480057	0.076432467	0.069832099	-0.103777986	-0.201096925	0.012321802	-0.159388193	-0.039401286	-0.106056491	-0.102308949
615	C24 H42 O8	C24 H42 O8	458.2894	11.86697	0.025037859	0.165761305	0.240758318	0.025090021	0.070346255	0.05507232	0.029838219	-0.014557247	0.197100637	-0.267061388	0.085986123	-0.162097897	-0.001680826	-0.02285915
616	C27 H29 N O	JWH213	383.226	6.1800137	0.635860544	0.224696258	0.986592473	0.324908229	0.91695484	0.331550878	0.734021659	0.606143261	0.2508796	1.029966576	0.378453549	0.928384458	0.338206517	0.778891952
617	C12 H20 O5	Polyethylene, oxidized Esi+5.8790174	244.1312	5.8790174	1.168104076	1.009033835	1.489454663	1.134739055	1.214305725	1.201550296	1.189284233	0.784878864	0.677259841	0.913266469	0.794060168	0.752133061	0.829888699	0.755859364
618	C15 H8 N5 O18 P S	C15 H8 N5 O18 P S	608.9305	12.883038	0.370766727	0.503362054	0.051350699	0.534667118	0.106178956	0.379432117	0.234373118	-0.09389445	-0.150565118	-0.026287337	-0.091998129	-0.109054233	-0.068514849	-0.110257614
619	C16 H24 N2 O3	Decanoyl m-Nitroaniline	287.2198	6.9270015	0.844428011	0.955698717	0.513389783	0.679257952	0.969122143	0.630922401	0.956622138	0.726593648	0.917669686	0.498643287	0.677120579	0.794903655	0.666594732	0.76527716
620	C16 H O21 P	C16 H O21 P	559.8733	12.56201	1.896832765	1.904313155	1.855177098	1.91756904	1.857185815	1.95319772	1.871856397	1.258577759	1.317816307	1.18790721	1.272870672	1.217738212	1.334132038	1.209865131
621	C16 H28 N4 O4	Pro Pro Lys	340.2085	5.1839986	0.105352405	0.043558232	0.202875572	0.251898735	0.014865125	0.203371657	0.033381453	0.047568009	-0.01319807	0.120060875	0.128275261	-0.037109504	0.126694939	-0.003448038
622	C34 H72 N O6 P	PE-NMe(O-14:0/O-14:0)	643.4864	13.127988	0.109272105	0.158901276	0.090553851	0.155499013	0.022797213	0.024513215	0.055669127	0.000667301	-0.022292899	0.028058416	0.027794919	-0.054985134	0.087598995	-0.055380766
623	C12 N O16 P S2	C12 N O16 P S2	508.8392	12.178971	1.767744015	1.792112462	1.845585768	1.795641857	1.806081217	1.831409956	1.829424834	0.929797837	0.972707033	0.878607919	0.956916961	0.870592524	0.989659404	0.89120288
624	C33 H65 N O6 P S	C33 H65 N O6 P S	634.4256	12.428972	1.285529577	1.294890646	1.27798831	1.320596556	1.112293777	1.416961526	1.209717827	0.692661202	0.751266712	0.622745857	0.75176406	0.584130747	0.825708181	0.606880913
625	C28 H53 O12 P	PI(19:1(9Z)/0:0) Esi+5.696009	612.332	5.696009	0.990270561	0.904825716	1.015580643	1.036093569	1.04622556	1.180321126	0.794731453	0.58187041	0.531035314	0.642515787	0.493602479	0.704689293	0.633083315	0.548851564
626	C7 H13 N O	1-(1-Pyrrolidinyl)-2-propanone	127.0997	5.012001	1.379005836	1.599241928	1.080936908	1.63573696	1.267337147	1.664386656	1.25882455	-0.804828682	-1.059063863	-0.501530572	-0.8554261	-0.727494319	-0.880901279	-0.755781877
627	C18 H30 O3	3,4-Dimethyl-5-pentyl-2-furanheptanoic acid	294.2187	13.039005	0.040664382	0.075349096	0.038999838	0.049866994	0.039732636	0.153344842	0.008205162	0.049256746	0.04896849	0.049600632	0.053249667	0.006314977	-0.011956547	0.088723212
628	C13 H N2 O20 P	C13 H N2 O20 P	535.8842	12.639971	0.270024704	0.377961581	6.21E-05	0.412378205	0.040011267	0.229390431	0.163925203	-0.062015773	-0.107645684	-0.007580089	-0.060662318	-0.07852954	-0.022996915	-0.087172668
629	C15 H29 N O5	C15 H29 N O5	303.204	5.7309923	1.43810883	1.569208023	1.024185046	1.199518226	1.548063154	1.385446828	1.37378609	1.200909629	1.480207926	0.867711662	1.051925934	1.413782226	1.243552484	1.17341621
630	C17 H28 O2 S	S-Farnesyl Thioacetic Acid	296.183	4.706002	0.100053388	0.352784399	0.169155798	0.156700046	0.04221777	0.322303371	0.084925997	0.007678452	0.143123672	-0.153905319	0.062909155	-0.093205144	0.172863644	-0.098822527
631	C17 H31 N O4	C17 H31 N O4 Esi+8.511986	313.225	8.511986	0.371024158	0.459302044	0.26249663	0.327965338	0.539627953	0.362338512	0.426508857	0.235825627	0.371324153	0.074178261	0.192333902	0.290731911	0.254219436	0.22396646
632	C16 H28 N4 O4	Pro Pro Lys Esi+4.9739995	340.2093	4.9739995	0.042128281	0.166069992	0.137943096	0.069925731	0.028372352	0.09796678	0.036693012	-0.013001389	0.053760638	-0.092647315	0.031836394	-0.0566145	0.067094381	-0.064642083
633	C26 H44 O8	Goshonoside F2 Esi+14.055976	484.3039	14.055976	0.746953267	0.441470136	1.059045986	0.620372183	0.835463596	0.636054001	0.805812117	0.769040829	0.521610477	1.064220898	0.671393952	0.903199382	0.639380927	0.852637345
634	C19 H2 O20 S	C19 H2 O20 S	581.8861	12.456036	1.68986711	1.744994063	1.729965071	1.76307751	1.681598439	1.767690384	1.735151721	0.866809053	0.917197572	0.806696434	0.905511425	0.793604834	0.925954163	0.828676021
635	C33 H60 O10	Nonoxynol-9 Esi+13.791993	633.4451	13.791993	0.483482723	0.581137785	0.318776518	0.653525318	0.343941512	0.472780391	0.434500634	-0.269807149	-0.363213164	-0.158375412	-0.220402014	-0.332413496	-0.225745283	-0.298215457
636	C14 H10 O8	2-Protocatechoylphloroglucinolcarboxylate	306.0361	1.6459984	0.711014949	0.76452251	0.632563499	0.561219447	0.805116125	0.782977928	0.6465934	1.200475839	1.129099409	1.285626668	1.222413374	1.166631104	1.253289267	1.166425077
637	C31 H59 N O8	C31 H59 N O8	573.4127	9.538983	0.495725855	0.504881211	0.449439865	0.713367852	0.220192406	0.505116375	0.431433955	-0.46858922	-0.475613163	-0.460209781	-0.61429405	-0.273172491	-0.399143925	-0.513363161
638	C20 H40	1-Eicosene	297.3388	12.114012	0.301443281	0.342863362	0.188893273	0.28644333	0.311724365	0.304061688	0.256213065	-0.02772624	-0.095057742	0.052599061	0.022275533	-0.093120949	-0.023774435	-0.030274114
639	C21 H22 Cl F N4 O2	Halopemide	416.1422	4.836994	0.640232376	0.642574585	0.716289628	0.404201461	0.826927844	0.825914469	0.541388368	1.035887381	0.973298777	1.110554488	0.947032337	1.105978526	1.416317607	0.790609999
640	C20 H50 N14 O2 P	C20 H50 N14 O2 P	549.3978	13.555978	0.297741	0.41209952	0.01178604	0.431261881	0.076444765	0.264868335	0.177207062	-0.081293355	-0.125149576	-0.028973654	-0.072943691	-0.10531104	-0.038558387	-0.108846164
641	C14 H22 O6	C14 H22 O6	286.1415	8.68399	0.566991038	0.788862853	0.158099994	0.567341666	0.449581685	0.480027405	0.580539268	-0.609006789	-0.888448009	-0.275638315	-0.64573568	-0.529757702	-0.662238523	-0.574686328
642	C56 H99 N O13	FMC-5(d18:1/22:0)	993.7154	13.770997	0.07103159	0.158893709	0.20687593	0.137454224	0.092455384	0.075730065	0.020305839	0.037467549	-0.013949486	0.09880717	0.064905039	-0.020327517	0.137114801	-0.026778705
643	C43 H72 N O8 P	PE(20:5(5Z,8Z,11Z,14Z,17Z)/18:2(9Z,12Z))	391.7404	6.180014	1.18896949	1.032350309	1.384242982	1.028244161	1.453100225	1.167689951	1.179774268	0.977558857	0.684590896	1.327064493	0.710960331	1.345111076	0.741598041	1.129691488
644	C46 H90 N O10 P	PS(18:0/22:0)	847.6215	13.655025	0.090054136	0.160960685	0.158530699	0.142274478	0.058479432	0.066252801	0.037730311	0.02217796	-0.018205902	0.070355198	0.054417374	-0.041388382	0.124469727	-0.043773312
645	C14 H21 N3 O9 S	S-Succinylglutathione	424.1281	10.029028	1.467936776	1.271773505	1.685850475	1.335597607	1.800923242	1.009263199	1.806807699	0.969566998	0.808513308	1.161701225	0.826006547	1.242947109	0.645747741	1.178345203
646	C20 H41 N O3	Dihydroceramide C2	343.3086	12.291993	1.006474971	1.296305784	0.470524701	1.21643457	0.764346796	1.347226925	0.769167621	-0.364886089	-0.502124764	-0.201162758	-0.388807485	-0.322891609	-0.483909754	-0.288147147
647	C32 H54 N3 O9	C32 H54 N3 O9 Esi+13.5	624.3858	13.5	0.845357804	0.640013884	1.148062189	0.780229365	0.910173974	0.719744914	0.962601647	0.727401001	0.583431425	0.899154179	0.705170098	0.748628801	0.620307067	0.796448406
648	C21 H44 O5	C21 H44 O5	376.3187	14.502982	0.562590822	0.807319325	0.025495825	0.516267561	0.451525261	0.657590167	0.361847903	-0.230528274	-0.424645909	0.001050659	-0.225259028	-0.247824306	-0.316366491	-0.175185213
649	C18 H4 N2 O13 P S2	C18 H4 N2 O13 P S2	550.8891	11.977032	0.289328004	0.146956561	0.544583909	0.251408721	0.293484918	0.3859936	0.283752696	0.161066699	0.12143006	0.208352514	0.170529605	0.127322695	0.22598795	0.119209577
650	C28 H55 N O7 P	PC(20:2(11Z,14Z)/0:0)	565.3927	11.396978	0.063312984	0.025722018	0.261102689	0.03622387	0.176672249	0.13254945	0.070130133	0.072065974	0.037127261	0.113747247	0.078898944	0.038488172	0.145282629	0.0248605
651	C31 H45 N3 O4 S	Pateamine Esi+11.474984	554.3075	11.474984	2.428197351	2.249231267	2.647157943	2.359016264	2.57952854	2.264822828	2.542840364	4.872306278	4.465345793	5.357802996	4.589181905	5.239642635	4.59237342	5.052789304
652	C17 H19 N O3	(-)-Morphine Esi+10.543969 :1	285.1366	10.543969	0.258092955	0.360541691	0.028742738	0.417371807	0.043654893	0.241647398	0.150919347	-0.050296191	-0.24245875	0.178950371	-0.034841967	-0.073551168	-0.016057226	-0.072371312
653	C12 H2 O22 P	C12 H2 O22 P	528.8761	12.1289835	0.734411995	0.578978986	0.872951691	0.647705659	0.714401307	0.712147518	0.737607601	0.40463541	0.368694561	0.447512212	0.40673351	0.382347573	0.439306554	0.382281646
654	C25 H43 N O6	10-Deoxymethymycin	461.8186	11.06299	0.265518092	0.191584813	0.420602951	0.211135759	0.329082659	0.38821428	0.248435748	0.162958945	0.152701942	0.17519537	0.182122099	0.107232339	0.262876014	0.09853873
655	C21 H40 O4	3-(2-Heptenyloxy)-2-hydroxypropyl undecanoate	373.3188	11.275967	0.639794173	0.643500465	0.507053691	0.531866319	0.71491705	0.475481174	0.684556179	-0.595712391	-0.740501901	-0.422981046	-0.560875	-0.684361148	-0.556061672	-0.621276671
656	C27 H46 N7	C27 H46 N7	468.381	15.150945	1.698216585	1.856039	1.471775445	1.795566969	1.593387656	1.777836187	1.656055581	-1.307245534	-1.556749662	-1.009591486	-1.261495537	-1.38753767	-1.2313972	-1.356147749
657	C19 O13 P S2	C19 O13 P S2	530.8521	12.13796	2.017616892	1.980685617	1.986385337	2.036341048	1.878381221	2.045633491	1.960103552	1.347428503	1.384862072	1.302770912	1.375643267	1.284369655	1.418051805	1.301895058
658	C50 H84 O7 P2	Decaprenyl diphosphate	880.5517	14.677982	0.529626679	0.417074083	0.593956412	0.517152986	0.500918065	0.577928534	0.502543134	0.469110048	0.43951098	0.504421217	0.50813234	0.411538418	0.568066176	0.405309387
659	C17 H37 N O2	C17 Sphinganine Esi+9.654027	287.2824	9.654027	1.706370304	1.847677272	1.825135229	1.825788192	1.958477914	1.949937294	1.806153559	-0.781278843	-0.741110093	-0.829199457	-0.720703062	-0.875846764	-0.742704039	-0.80614944
660	C34 H61 N O2	1,1'-(1,4-Dihydro-4-nonyl-3,5-pyridinediyl)bis[1-decanone]	514.4598	4.6320024	0.862361868	0.942914645	0.588992778	0.90210999	0.784322932	0.792498021	0.905906838	0.451510165	0.616628413	0.254526992	0.475616316	0.423710097	0.453310425	0.450349471
661	C16 H33 N O3	Lauroyl diethanolamide	287.2459	11.12899	0.644715739	0.874996282	0.01050647	0.711984706	0.426191241	0.714636013	0.490388736	-0.180541529	-0.333124807	0.001487645	-0.194724441	-0.166111135	-0.233980527	-0.146087438
662	C12 H20 O5	Polyethylene, oxidized Esi+6.338991	244.1311	6.338991	0.476005379	0.419814702	0.631635708	0.499432674	0.432482733	0.539260732	0.495206436	0.310148247	0.232964226	0.40222743	0.347029125	0.248657046	0.339429321	0.29126966
663	C20 H32 O8	Cincassiol B	400.2101	11.730975	1.106264457	0.825925039	1.527054721	1.162333585	1.098593144	1.111883633	1.159513939	1.073076104	0.782120424	1.420181126	1.076528148	1.087156279	0.994225824	1.123913785
664	C15 H26 O5	C15 H26 O5	286.1778	8.021981	0.870393483	0.629759653	0.98447855	0.587097818	1.093043425	0.530941767	1.007872528	1.051974591	0.859256501	1.281883891	0.78407619	1.417466689	0.706161464	1.274933054
665	C28 H48 O9	24R-methylcholest-22E-en-3beta,4beta,5alpha,6alpha,8beta,14alpha,15alpha,25R,26-nonol Esi+12.577963	550.3112	12.577963	1.013313255	0.827037268	1.171395109	0.957190572	1.075859426	0.876216794	1.089908002	1.270790115	1.02469209	1.564380742	1.103965317	1.518820976	1.065795538	1.402957671
666	C13 H29 N2 O6	C13 H29 N2 O6	309.2018	6.926017	0.786479706	0.931476078	0.447905894	0.607232504	0.90949621	0.525343767	0.938551234	0.731019922	0.943123998	0.477983482	0.659555096	0.828722648	0.61973555	0.802769057
667	C17 H15 N3 O21 P S	C17 H15 N3 O21 P S	659.9645	13.120041	0.605227194	0.736882531	0.272303697	0.774838363	0.312778676	0.623964017	0.448463051	-0.214644974	-0.284341626	-0.13149809	-0.220171147	-0.217726913	-0.197164225	-0.225915456
668	C15 H8 O23 P	C15 H8 O23 P	586.9175	12.943038	0.390852417	0.519180141	0.070440251	0.550903836	0.126355337	0.381550765	0.252332561	-0.111589469	-0.166298272	-0.046322827	-0.113095758	-0.122293849	-0.082626672	-0.130262851
669	C19 H35 N O4	CAY10580	341.2564	9.489012	0.666667324	0.653709977	0.619463833	0.675827418	0.633483576	0.826650668	0.596743101	0.53226436	0.561342324	0.49757486	0.503758595	0.564412902	0.588843804	0.495785508
670	C13 H25 N O3	C13 H25 N O3	243.1835	8.258026	1.019129451	1.128871152	0.571285649	1.057660786	0.770008463	1.25792315	0.811886976	-0.476782522	-0.605475544	-0.323254005	-0.568676493	-0.350235426	-0.625426677	-0.380946159
671	C32 H56 O5	C32 H56 O5 Esi+16.158983	520.4129	16.158983	1.192026066	1.318908452	0.832079011	1.184352689	1.056201508	1.077680277	1.171442948	-0.918271859	-1.17856725	-0.607744025	-0.894072649	-0.964928207	-0.878865634	-0.943678504
672	C48 H91 O12 P	PI(P-20:0/19:1(9Z)) Esi+14.891046	889.6117	14.891046	0.735715914	0.809219907	0.533549999	0.757022073	0.553648238	0.612727955	0.678390276	-0.680741318	-0.901150358	-0.4177972	-0.630429313	-0.754438544	-0.589052293	-0.73985661
673	C12 H26 O5	C12 H26 O5	250.1774	6.900016	0.06457763	0.06875211	0.041181629	0.000230756	0.045278401	0.098124268	0.043030235	-0.023156693	-0.067074306	0.02923625	-0.026491158	-0.043925354	-0.036016997	-0.014865181
674	C20 H38 N6 O4	Leupeptin	426.2957	14.272965	1.619899128	1.7743041	1.491499161	1.583433809	1.620208084	1.799484289	1.523801692	-1.027006301	-1.10314525	-0.936173872	-1.069247813	-0.97402544	-1.130535983	-0.960256902
675	C16 H28 N6 O4	Pro Arg Pro	368.2171	9.816993	2.305896672	2.156104318	2.567202955	2.200526762	2.582342127	2.147445641	2.484068037	2.863168808	2.518607151	3.274224819	2.555494181	3.275821653	2.55886804	3.059362724
676	C33 H58 O11	Kurilensoside F	630.4014	13.929987	1.148220357	0.877478362	1.570068893	1.246279236	1.089964764	1.208219881	1.139231499	1.178899093	0.968453424	1.429957084	1.28746151	1.047550101	1.209007829	1.159486882
677	C16 H16 N O23 P S	C16 H16 N O23 P S	652.9569	12.715023	0.405445197	0.574356121	0.054311895	0.58143296	0.130732459	0.420229783	0.286731547	-0.127241158	-0.202505206	-0.037452468	-0.137360147	-0.128450489	-0.106219861	-0.140794362
678	C11 H20 N2 O3	L-isoleucyl-L-proline Esi+0.86500186	228.1474	0.86500186	0.55503162	0.661277301	0.364250952	0.053489358	1.107683074	0.303728487	0.714626345	0.243771716	0.32279998	0.149492383	0.147615462	0.369593049	0.198629015	0.272876878
679	C28 H52 O5	C28 H52 O5 Esi+14.871031	468.381	14.871031	1.594232617	1.772290114	1.353180446	1.692228569	1.476026413	1.711304077	1.501676808	-1.357062477	-1.621041281	-1.042140395	-1.367146787	-1.359445951	-1.418088519	-1.317716739
680	C12 H18 N4 O	Benzoylagmatine	234.1462	8.279023	0.805795404	1.059378782	0.372509139	0.897037319	0.673458509	1.166874842	0.571786123	-0.776742267	-1.032603924	-0.471503801	-0.895755439	-0.593065805	-0.973741531	-0.649729584
681	C30 H50 O6	Theasapogenol A	506.3578	16.61897	1.127068618	1.112611376	0.877721206	1.03254349	1.005738339	0.93718509	1.069286069	-1.40282234	-1.531184606	-1.249688408	-1.327762371	-1.496502079	-1.359274412	-1.430899293
682	C27 H45 N8 O3	C27 H45 N8 O3	529.3616	14.613024	1.40442652	1.546270463	1.030873718	1.445973507	1.261921644	1.345112161	1.335605008	-1.067234504	-1.290578279	-0.800789299	-1.032890865	-1.103306877	-1.049068031	-1.078947099
683	C25 H51 N8 O5	C25 H51 N8 O5	543.3979	10.17	0.099027887	0.067911905	0.093089423	0.145937699	0.03171566	0.030545073	0.086929999	-0.038531752	-0.00353294	-0.08028472	-0.021379508	-0.086193195	0.067332417	-0.106786281
684	C20 N2 O21	C20 N2 O21	603.8993	12.394027	1.343076462	1.199451901	1.518581629	1.204519477	1.35346193	1.101234586	1.468950163	0.847977873	0.841599726	0.85558689	0.848467079	0.825227754	0.814297617	0.869692775
685	C17 H31 N O4	C17 H31 N O4 Esi+8.280022	313.2298	8.280022	0.436767175	0.372817168	0.411888756	0.289164677	0.656680614	0.252018651	0.500584902	0.355662678	0.404393809	0.297527294	0.250346589	0.513562813	0.275661875	0.407242143
686	C16 H30 O5	10-hydroxy-hexadecan-1,16-dioic acid Esi+10.017989	302.2094	10.017989	0.106050175	0.064787334	0.278336195	0.053622996	0.113519668	0.057602214	0.142743122	0.122722604	-0.037780518	0.314200013	0.117485804	0.145346	0.054565997	0.16666568
687	C9 H11 N O2	Benzocaine Esi+0.87899864	165.0789	0.87899864	0.104562175	0.079603573	0.081927506	0.37380303	0.282349355	0.296003639	0.091426228	-0.054824437	-0.141923874	0.049083664	-0.159959657	0.093638081	-0.181641175	0.026938987
688	C17 H35 N5 O4 S	Lys Met Lys	413.7535	6.28199	1.303355835	1.208049758	1.455450094	1.143686845	1.560754333	1.243191999	1.323630232	1.105386114	0.807743704	1.460468288	0.829716039	1.484155092	0.824639451	1.286393832
689	C37 H63 N5 O7	Microcolin C	689.4736	12.138983	0.50972512	0.367361142	0.694122503	0.467292189	0.49149233	0.550564543	0.516375633	0.329732871	0.282424218	0.386171264	0.333278419	0.302404126	0.394346298	0.288074213
690	C12 H16 N2 O4	3'-Hydroxyhexobarbital	252.1124	6.4980106	0.6591023	0.589588501	0.668121214	0.649504143	0.700449069	0.356935837	0.800845543	-0.589374231	-0.600300739	-0.576339097	-0.504535231	-0.728294964	-0.327079734	-0.758485156
691	C20 H52 N19 O4	C20 H52 N19 O4	622.4448	13.677001	0.038195803	0.046781735	0.281502979	0.021282821	0.055621282	0.13071668	0.08006133	0.044953475	0.034480298	0.057447791	0.090086779	-0.033266542	0.10775401	0.004463656
692	C21 H42 N O4	(?)-Myristoylcarnitine	371.3032	11.360021	0.799822832	0.931590869	0.424408383	0.845125712	0.608259649	0.805825761	0.699255952	-0.560046262	-0.74264186	-0.342212917	-0.561560493	-0.56017606	-0.604203178	-0.531576671
693	C25 H38 N14 P	C25 H38 N14 P	565.3144	12.105975	1.648299472	1.696651525	1.602353415	1.684696639	1.551328762	1.490225334	1.704114026	-1.925067822	-2.025815581	-1.804877513	-2.071100687	-1.740570164	-1.970282926	-1.895915979
694	C12 H26 O7	C12 H26 O7 Esi+4.2290034	282.1673	4.2290034	1.075078431	0.809724444	1.140051587	1.0188795	0.926351777	1.017119452	0.922341195	1.492390696	1.380478042	1.625900528	1.53228162	1.426226939	1.669480195	1.378214571
695	C29 H46 N2 O3	N-stearoyl tryptophan	469.3429	12.92999	0.432710427	0.539031174	0.147996976	0.575827641	0.206214465	0.391431991	0.317317348	-0.130102676	-0.173444671	-0.078396436	-0.122106064	-0.153101565	-0.085629822	-0.158775963
696	C27 H42 N O2	Benzethonium Esi+10.350007	394.2934	10.350007	0.185434406	0.157105717	0.16203216	0.236599677	0.098177762	0.059701504	0.196168177	-0.126089746	-0.085730637	-0.174237456	-0.115641627	-0.158484074	-0.05512277	-0.17184477
697	C37 H61 N O11	Mycinamicin IV	347.7144	5.9539876	1.116723035	0.954963323	1.288704787	1.04908788	1.308618818	1.192959134	1.032345601	0.824774214	0.614180797	1.076008465	0.62513152	1.104185992	0.70026099	0.905052476
698	C20 H32 O8	Cincassiol B Esi+10.729985	422.192	10.729985	0.671114323	0.749992343	0.484212537	0.768283403	0.495659284	0.534445097	0.583804095	-0.439244474	-0.513789973	-0.350313001	-0.471447134	-0.422933037	-0.36987609	-0.483968827
699	C13 H24 N2 O11	Macrozamin	384.137	4.6099887	0.438652499	0.351740411	0.394473224	0.505995653	0.350506058	0.626918591	0.210602065	0.361453852	0.380719027	0.338470836	0.370224029	0.355061919	0.422847094	0.321871367
700	C36 H59 N5 O8	C36 H59 N5 O8	689.4373	13.273985	0.241147667	0.324203843	0.006750516	0.017056622	0.35812061	0.209240801	0.136943679	-0.063857508	-0.223872688	0.127037796	0.102108567	-0.298713183	-0.075650667	-0.056254023
701	C45 H71 O8 P	PA(22:6(4Z,7Z,10Z,13Z,16Z,19Z)/20:3(8Z,11Z,14Z))	770.4877	14.111024	1.257546328	1.305825575	0.98009538	1.24498313	1.112268311	1.166429505	1.202698788	-1.125544961	-1.331044021	-0.880388187	-1.078750541	-1.199940094	-1.101374514	-1.141128538
702	C26 H42 N3 O8	C26 H42 N3 O8 Esi+12.0	524.2936	12	0.725109703	0.567609131	0.971939415	0.830520125	0.633625596	0.697747199	0.749316004	0.681158891	0.55893217	0.826973224	0.77194939	0.548913436	0.656229305	0.697231913
703	C12 H20 N4 O2	Hexazinone	252.1567	4.3770065	0.464448006	0.628980265	0.192180322	0.434299775	0.422203825	0.557244024	0.359753259	0.140449144	0.240448057	0.021152196	0.133666854	0.14103596	0.237206809	0.078065913
704	<none>	<none> Esi+12.263982	486.8259	12.263982	1.718734994	1.754499679	1.780576534	1.755207282	1.741478593	1.799718243	1.765096131	0.888887721	0.934960129	0.833924147	0.918942311	0.82661212	0.950534847	0.849141548
705	C13 H N O19 P S	C13 H N O19 P S	537.8601	12.641035	1.753691716	1.745699688	1.908547949	1.752358938	1.863422253	1.843915729	1.815194469	0.865756034	0.885404187	0.842316131	0.872678824	0.838012986	0.906192114	0.839685403
706	C17 H35 N5 O4 S	Lys Met Lys Esi+6.281005	422.267	6.281005	0.338641094	0.141824034	0.774276572	0.096313591	0.747439945	0.197300331	0.575519971	0.365655258	-0.009159497	0.812802684	0.099038464	0.732870715	-0.002605861	0.603086768
707	C23 H32 N4 O4	Nummularine F Esi+10.498024	428.2404	10.498024	0.031545219	0.183236696	0.146469408	0.10229483	0.041778247	0.104675263	0.114941273	0.025371026	-0.144362411	0.227860038	0.077045537	-0.068902824	0.15995329	-0.061399118
708	C36 H62 O5	DG(15:1(9Z)/18:3(9Z,12Z,15Z)/0:0)[iso2] Esi+15.290027	574.4589	15.290027	1.69477681	1.859389675	1.375376326	1.728900803	1.543321646	1.741952044	1.609818814	-1.691713849	-2.04523123	-1.269973816	-1.72039678	-1.642314432	-1.77282308	-1.63941974
709	C44 H74 N3 O13	C44 H74 N3 O13	852.5206	14.32103	0.322079742	0.105561663	0.605262886	0.308500279	0.311947823	0.303014195	0.369300299	0.41675978	0.25030343	0.615339284	0.438037245	0.376026308	0.404388927	0.424735724
710	C51 H84 N3 O16	C51 H84 N3 O16	994.5837	14.395016	0.052003357	0.17198744	0.184333649	0.022192832	0.041799215	0.003591584	0.030452672	0.039901167	-0.093596913	0.199162034	0.10441862	-0.078678417	0.055493737	0.029848062
711	C33 H52 O7	Vitamin D3 glucosiduronate	560.371	12.529034	0.084065073	0.126258118	0.00032256	0.177603654	0.158115268	0.016233169	0.106665885	-0.001081158	0.028111329	-0.035907282	0.008137234	-0.048863965	0.087018328	-0.057882142
712	C16 H28 O6	Perilloside C	316.1886	10.33103	0.277363947	0.162400531	0.365199497	0.253670306	0.234320059	0.324021686	0.256516142	0.263355614	0.231665394	0.301161491	0.32566429	0.170061502	0.342733594	0.212177706
713	C23 H38 O8	C23 H38 O8 Esi+13.350026	442.2568	13.350026	1.335535928	1.017708142	1.648902398	1.237945047	1.418438912	1.189264042	1.417322101	1.291846241	1.049255352	1.581252916	1.205047392	1.423014091	1.115802376	1.405348206
714	C26 H47 N O10 P S	C26 H47 N O10 P S	596.2664	5.755993	1.158401942	1.065165371	1.112125315	0.982136485	1.268080159	1.271702199	1.003585188	1.016800115	1.032884269	0.997612002	0.877643772	1.201695922	1.114880296	0.953564209
715	C50 H95 O13 P	PI(22:1(11Z)/19:0) Esi+12.267024	956.6244	12.267024	0.903556832	0.830767714	1.039119482	0.902125301	0.829567164	0.995162071	0.87815205	0.602267079	0.611096108	0.591734202	0.655960977	0.493660536	0.727451557	0.521556033
716	C14 H20 O5	Kamahine C Esi+7.368015	268.1287	7.368015	0.393527173	0.523194302	0.117653609	0.49353851	0.211865894	0.497152874	0.232014126	-0.595830778	-0.928346961	-0.199144805	-0.719638214	-0.41488462	-0.657026611	-0.55637557
717	C16 H35 N O2	C16 Sphinganine	273.2668	9.456028	1.959915465	1.978502753	1.928076757	1.87641028	2.214312236	1.869145568	2.068200908	0.731489339	0.732180188	0.730665168	0.648531221	0.858013992	0.653642691	0.78167994
718	C18 H40 N2 O7 P	Methylcarbamyl PAF C-8	444.2794	6.3800044	0.703298981	0.418670337	0.93847023	0.397694658	0.998600307	0.370862832	0.830603668	0.667945066	0.346639738	1.051256687	0.398307999	1.040766811	0.330050308	0.885798266
719	C9 H16 N2 O2	C9 H16 N2 O2 Esi+0.8860013	184.1206	0.8860013	0.498110771	0.35887052	0.723326191	0.339783494	0.709162913	0.086576414	0.873118979	0.369498988	0.37247743	0.365945758	0.399491292	0.325660755	0.242591161	0.451321139
720	C18 H20 N O24 P S	C18 H20 N O24 P S	696.983	12.583986	0.201282819	0.131303895	0.405248145	0.076482002	0.340837164	0.08594618	0.335137839	0.131392088	0.09980381	0.169076351	0.089570451	0.170970431	0.094539852	0.155152083
721	C10 H20 O7	2,3-Butanediol glucoside	252.12	0.88499814	0.383589474	0.726120385	0.115354563	0.439903937	0.279419141	0.337799953	0.383340454	-0.188506935	-0.373533196	0.032226149	-0.230202199	-0.130268854	-0.164652757	-0.203886602
722	C13 H4 N5 O17 P S	C13 H4 N5 O17 P S	564.9046	13.031005	0.390690992	0.516012112	0.088295833	0.563765303	0.122680921	0.410680459	0.249911781	-0.112904412	-0.154728098	-0.063009489	-0.116324217	-0.120200986	-0.091591781	-0.126645451
723	C38 H65 O10 P	PG(20:5(5Z,8Z,11Z,14Z,17Z)/12:0) Esi+15.053969	734.4215	15.053969	0.333311384	0.142883733	0.559608022	0.343032586	0.283524535	0.446860895	0.278165632	0.352349305	0.228005591	0.500689174	0.399077381	0.291103212	0.474363611	0.273682187
724	C28 H40 O4	Bolegrevilol	457.3245	7.1359887	0.672375783	0.492291685	0.921309764	0.7625613	0.553404096	0.458991322	0.723477426	-0.341425047	-0.224685351	-0.480693456	-0.320735602	-0.39016691	-0.190917298	-0.438462937
725	C17 H14 N3 O24 P	C17 H14 N3 O24 P	674.97	12.642025	0.346122611	0.466151294	0.048671585	0.486703812	0.100758001	0.296417656	0.251072537	-0.090486739	-0.152465598	-0.016547047	-0.088297085	-0.10889416	-0.0513192	-0.115739494
726	C16 H26 N7	C16 H26 N7	316.2244	10.746999	0.157271292	0.080308172	0.221185742	0.180895307	0.050198083	0.24634245	0.13411476	0.221937391	0.170031819	0.283859827	0.317666257	0.073144025	0.327166008	0.154092625
727	C17 H11 N5 O22 P	C17 H11 N5 O22 P	667.9621	12.177001	0.144706338	0.230406338	0.091473903	0.253151361	0.057370099	0.054858376	0.085214514	-0.01939784	-0.061753806	0.031132084	-0.01972089	-0.039091122	0.034111973	-0.053897588
728	C25 H48 N6 O8	Deferoxamine Esi+12.580012	582.3387	12.580012	2.213948063	2.054025555	2.380662985	2.148970638	2.34790768	2.113218052	2.292559205	3.47833397	3.273111669	3.723160575	3.248897041	3.775797799	3.1687525	3.67793255
729	C48 H83 N O8 P	PC(22:6(4Z,7Z,10Z,13Z,16Z,19Z)/18:1(9Z))	854.557	11.818031	1.042252839	0.97719969	1.135477951	1.046794864	0.941047521	1.159877387	0.986929166	0.612751931	0.628448485	0.594026217	0.654524666	0.52121995	0.744697441	0.527681799
730	C42 H67 O8 P	PA(22:6(4Z,7Z,10Z,13Z,16Z,19Z)/17:2(9Z,12Z))	730.4508	13.541993	0.227215683	0.017239787	0.540874718	0.311938853	0.170339006	0.264486303	0.238391077	0.333854479	0.110737107	0.600029589	0.417651381	0.19439465	0.32415126	0.340110502
731	C31 H63 N8 O P	C31 H63 N8 O P	592.4701	16.056948	0.823213288	0.900141939	0.570888571	0.741465423	0.742937172	0.725700665	0.750383013	-0.745376706	-0.954851996	-0.495476361	-0.713539171	-0.798648644	-0.753388566	-0.740211165
732	C35 H64 O7 S	2-(9R-(15Z-docosenoyloxy)-3-methyl-2Z-decenoyloxy)-ethanesulfonic acid Esi+10.770015	650.4208	10.770015	1.047551121	1.105601151	0.980758217	1.09510982	0.869024988	1.168632985	0.98403328	0.553385906	0.623282249	0.470000796	0.60713134	0.445409353	0.665849851	0.480876258
733	C11 H2 O16 P S2	C11 H2 O16 P S2	484.8499	12.263982	0.294249864	0.389916842	0.036249796	0.418730307	0.081162685	0.215185243	0.208348957	-0.077350024	-0.118955102	-0.027715897	-0.070356701	-0.103987766	-0.022663854	-0.112608213
734	C20 H32 N6 O7	C20 H32 N6 O7 Esi+10.134014	468.2338	10.134014	1.262316326	1.189213639	1.443101317	1.332603694	1.276170287	1.492985618	1.224338539	1.832264407	1.719704922	1.966545897	1.796622738	1.835701232	1.907323295	1.783871176
735	C18 H38 O6	C18 H38 O6	350.2649	10.417987	0.491510241	0.419321576	0.507318916	0.312495122	0.66357554	0.479225557	0.470280366	-0.463770562	-0.38444297	-0.558406988	-0.344002074	-0.65038538	-0.424124432	-0.489331883
736	C15 H11 N3 O20 P S	C15 H11 N3 O20 P S	615.9387	13.291993	0.500720261	0.634630708	0.16909943	0.663869833	0.230163241	0.50940518	0.356612527	-0.164626694	-0.222646426	-0.095410172	-0.162370149	-0.179202202	-0.133114377	-0.184943846
737	C30 H55 N O7 P	PC(22:4(7Z,10Z,13Z,16Z)/0:0)	589.403	7.4300203	0.633197649	0.448155919	0.907375456	0.799029688	0.477167355	0.487018736	0.662740243	-0.302764289	-0.178266209	-0.451288315	-0.315322154	-0.307340519	-0.193961374	-0.372913538
738	C41 H72 N O8 P	PE(22:5(7Z,10Z,13Z,16Z,19Z)/14:0)	754.5228	13.221981	0.618863149	0.734056774	0.280824489	0.757599862	0.321440136	0.607162315	0.471378939	-0.233774734	-0.30617159	-0.147406555	-0.232003194	-0.247777616	-0.211066387	-0.248415642
739	C17 H30 N6 O4	Val His Lys	382.2324	10.746002	2.528661092	2.404623513	2.703585285	2.495172005	2.704484061	2.367820509	2.699477592	3.966185548	3.625224303	4.372946332	3.705675546	4.30571068	3.604364052	4.199465196
740	C26 H51 N O7 P	LysoPC(18:2(9Z,12Z)) Esi+11.8500185 :1	519.3392	11.8500185	0.542015745	0.6844497	0.204960276	0.676654956	0.35446784	0.530296251	0.448936089	-0.29312413	-0.507304284	-0.037610964	-0.308038147	-0.289851519	-0.293302576	-0.293009079
741	C18 H38 O5	C18 H38 O5	334.2717	12.872011	0.744231974	1.096319782	0.28443596	1.006395609	0.489447805	1.006667321	0.569497411	-0.42737931	-0.677137317	-0.129422389	-0.488274909	-0.298327978	-0.560840601	-0.341331898
742	C13 N O22 P	C13 N O22 P	552.8651	11.974038	1.988055526	2.041109749	2.04946562	2.014904124	2.047216945	2.007478251	2.077332461	1.202145195	1.255970225	1.137932878	1.232726302	1.134214195	1.213898769	1.194567232
743	C18 H32 O3	12(13)-EpOME	296.2346	16.042973	1.318217385	1.424366811	1.051601676	1.310564397	1.207591435	1.331497777	1.173280621	-1.419434097	-1.649781149	-1.144634104	-1.400107662	-1.457711166	-1.494213557	-1.371221024
744	C11 H12 O4	5-(3',5'-Dihydroxyphenyl)-gamma-valerolactone	208.0714	5.144003	0.006341459	0.212366947	0.248728425	0.217263964	0.167346988	0.138741599	0.08624151	-0.027092181	-0.22980009	0.214734799	-0.13717898	0.100673062	-0.153733992	0.054558461
745	C18 H13 N5 O22 P	C18 H13 N5 O22 P	681.9769	13.05902	0.559537052	0.693125546	0.224096272	0.729521448	0.263588992	0.570815095	0.407594806	-0.194625833	-0.261423904	-0.114936907	-0.19610851	-0.204936439	-0.173122847	-0.2084896
746	C20 H15 N7 O18 P S	C20 H15 N7 O18 P S	703.9882	12.983963	0.487774956	0.618178094	0.153359905	0.648192757	0.193176279	0.485588767	0.34158777	-0.162497953	-0.228005475	-0.084348628	-0.164290957	-0.173590817	-0.138226199	-0.178146847
747	C15 H30 O	3-Ethyltridecan-2-one	243.2563	10.145015	0.517666774	0.84676673	0.143421389	0.698688302	0.202865519	0.820072871	0.175792133	-0.117982365	-0.240083101	0.027681672	-0.164042257	-0.041671662	-0.23047704	-0.045452902
748	C16 H9 N5 O21 P	C16 H9 N5 O21 P	637.9516	13.221981	0.618183954	0.742116477	0.29622622	0.789650708	0.327596612	0.639987316	0.46706734	-0.222051589	-0.284311488	-0.147776621	-0.223707343	-0.230100235	-0.200697923	-0.235819084
749	C19 H30 N6 O7	C19 H30 N6 O7 Esi+9.514004	454.2178	9.514004	1.190314684	1.115421223	1.273493561	1.145949525	1.211175097	1.274200629	1.153159067	1.614509823	1.580846303	1.654669812	1.66720031	1.510305199	1.740884095	1.533031674
750	C29 H59 N8 O7	C29 H59 N8 O7	631.4485	10.121995	0.120840284	0.142121687	0.099233715	0.383067997	0.141569367	0.201980992	0.019251974	-0.087535543	-0.072412734	-0.10557679	-0.165683744	-0.005981955	-0.100904556	-0.078916048
751	C26 H39 N O3	N-docosahexaenoyl GABA	413.2911	9.885988	0.60089333	0.704876916	0.462654318	0.941218862	0.186266732	1.1448121	0.239789738	-0.833523718	-1.074951164	-0.545505012	-1.228638173	-0.26583686	-1.4854943	-0.413174265
752	C22 H42 O6	Sorbitan palmitate	402.2979	14.573979	0.512833187	0.928238024	0.058116168	0.434862083	0.606247194	0.708471488	0.438145526	-0.274429134	-0.467895692	-0.043626925	-0.264880674	-0.287871343	-0.396756572	-0.195560128
753	C23 H48 O6	C23 H48 O6	420.3448	14.497018	0.5715107	0.782263858	0.070374092	0.572442103	0.419420443	0.687460873	0.365358297	-0.218671601	-0.385527445	-0.019615506	-0.225072578	-0.220054733	-0.302291264	-0.164758924
754	C40 H70 N O8 P	PE(20:4(5Z,8Z,11Z,14Z)/15:1(9Z))	740.5071	12.441971	0.048521801	0.033482469	0.27755771	0.003454084	0.171249565	0.098233146	0.111089047	0.095090273	0.058277862	0.139006833	0.118208323	0.04316826	0.143432846	0.063922035
755	C25 H30 O7	Lonchocarpol B	442.1996	12.144027	0.816042773	0.651177025	1.115145334	1.043515981	0.589355544	0.90388727	0.837799992	0.64717383	0.521475564	0.797129655	0.772699752	0.482954812	0.648885998	0.646069932
756	C30 H52 O4	Panaxatriol	498.364	13.320012	0.380281127	0.486302875	0.10423495	0.505519618	0.174865041	0.339715024	0.276223952	-0.105314241	-0.146538008	-0.05613501	-0.090066877	-0.136274778	-0.051844001	-0.139788474
757	C30 H44 O5	21-Hydroxyisoglabrolide	501.3506	7.2540197	0.618996843	0.42936978	0.89359709	0.712915782	0.478557549	0.395429077	0.690681984	-0.304080327	-0.187240315	-0.443468413	-0.284606955	-0.352441135	-0.15268009	-0.401693638
758	C50 H89 O10 P	PG(22:4(7Z,10Z,13Z,16Z)/22:1(11Z))	439.806	11.115984	0.223169309	0.174562844	0.32978309	0.167137335	0.267582807	0.363952257	0.187590987	0.144897522	0.145149246	0.144597221	0.166142652	0.087032238	0.247411824	0.078802775
759	C23 H3 N2 O18 P	C23 H3 N2 O18 P	625.9122	12.310038	1.496416915	1.510882593	1.528168665	1.517290808	1.476696348	1.550941401	1.527934691	0.796392064	0.829137965	0.757326779	0.825583942	0.735560834	0.853907541	0.759309717
760	C10 H11 F3 O2	Trifluoromethylphenylpropanediol	220.0711	4.739993	0.177360781	0.384450577	0.162878619	0.305560788	0.01749688	0.159525806	0.127472524	-0.209100334	-0.449982431	0.078267782	-0.27957066	-0.108823388	-0.249346995	-0.183151829
761	C29 H52 O9	C29 H52 O9	544.3607	13.144028	0.121671589	0.068582203	0.045579713	0.042844462	0.145845872	0.021775622	0.083933034	0.022197171	0.003728353	0.044230146	0.092397546	-0.08343243	0.06699873	-0.006688045
762	C31 H48 O4	Methyl 3b,24-dihydroxy-11,13(18)-oleanadien-30-oate	484.3523	14.839043	0.045007294	0.155515293	0.439757486	0.077425818	0.16062104	0.144363483	0.063357609	0.040645851	-0.10286627	0.211853293	-0.002558794	0.098616543	0.004830951	0.063737036
763	C38 H69 N O13	Clarithromycin	747.4792	13.628976	0.828391923	0.697009941	1.035429956	0.822383081	0.910838528	0.789148216	0.83795918	0.577760542	0.49905632	0.671653299	0.56079232	0.622738729	0.624683298	0.547507713
764	C42 H66 O13	Momordin Ia	778.4474	13.851016	0.494485022	0.279322392	0.810988725	0.507548652	0.482100593	0.415862136	0.48872333	0.394281233	0.268807017	0.543969771	0.418395434	0.354507655	0.337218904	0.431071419
765	C14 H26 O5	3-hydroxy-tetradecanedioic acid Esi+8.68002	274.178	8.68002	0.332545844	0.141761809	0.440600321	0.181219957	0.412164708	0.23727075	0.35358111	0.317482314	0.232564631	0.41878762	0.232284115	0.41413905	0.264702745	0.351511246
766	C30 H47 N5 O2	UNC0638	531.3611	6.849984	0.56784665	0.3764415	0.845978776	0.645942337	0.493307896	0.329579496	0.663812794	-0.277306281	-0.156860036	-0.420996539	-0.261177967	-0.319041335	-0.129488141	-0.372610083
767	C31 H45 N3 O4 S	Pateamine Esi+11.687009	554.3069	11.687009	2.461441696	2.344458199	2.720036159	2.485120332	2.642319542	2.402893618	2.606245026	4.76849847	4.275836265	5.356235838	4.458960748	5.170908507	4.380662319	5.018550725
768	C12 H17 N O7	3-Hydroxy-N-methylpyridinium glucuronide Esi+4.557006	286.0929	4.557006	0.600864472	0.690142094	0.421112268	0.845604954	0.392400427	0.613955403	0.527252261	0.493458572	0.678323954	0.272917414	0.674794206	0.241939271	0.523064996	0.474370219
769	C19 H30 N6 O6	Arg Tyr Thr	438.222	13.068025	1.388792428	1.220015418	1.676108768	1.291210871	1.647195843	1.481438743	1.4268095	1.654833047	1.334423077	2.03707652	1.501090398	1.932258728	1.456391725	1.782775478
770	C10 H20 N O4	Propionyl-L-carnitine	217.1311	0.87300086	0.151439155	0.102935905	0.216020053	0.258811112	0.069060289	0.659677554	0.146221916	-0.100923517	-0.109788685	-0.090347529	-0.118525482	-0.076242461	-0.312751447	0.035649753
771	C12 H27 O4 P	Tributyl phosphate	266.1645	12.481996	0.628028705	0.697700043	0.457447436	0.493672753	0.756740842	0.624833649	0.570206222	-0.205972152	-0.214480714	-0.195821586	-0.093419249	-0.347320785	-0.176233745	-0.225145598
772	C40 H73 O10 P	PG(16:0/18:3(6Z,9Z,12Z))	743.482	15.25397	1.449121177	1.554224751	1.146547564	1.478372193	1.280842547	1.372700885	1.435891503	-1.407365495	-1.617563118	-1.156603418	-1.390370883	-1.410880734	-1.324250475	-1.46095281
773	C10 H9 N O	N-Hydroxy-1-aminonaphthalene	159.0681	2.049995	1.007318598	1.225621377	0.557480862	0.858678993	0.93651488	0.953747038	0.908492883	0.713222537	0.888912131	0.503627934	0.649479729	0.814229149	0.744320301	0.693172664
774	C9 H14 O4	C9 H14 O4	186.0893	5.144003	0.193161374	0.449420993	0.229812268	0.374178593	0.03874038	0.364175784	0.029094225	-0.173897528	-0.437432892	0.140495537	-0.297908423	-0.027412893	-0.373990184	-0.044890422
775	C14 H6 N5 O18 P S	C14 H6 N5 O18 P S	594.9152	11.863021	0.105950146	0.219012788	0.214945005	0.150434282	0.079477818	0.021739767	0.03642963	-0.0367375	-0.094951052	0.032710246	-0.029811411	-0.066800251	0.013550425	-0.069159978
776	C22 H38 O9	C22 H38 O9 Esi+10.166014	446.2494	10.166014	1.283936702	1.296618623	1.295722905	1.286777511	1.304939817	1.524814917	1.200477266	2.118011038	2.079235885	2.164269116	2.049493936	2.174407957	2.31075385	1.993742646
777	C33 H67 N O3	Cer(d18:0/15:0)	525.5112	14.218995	2.154115627	2.342931881	2.03856158	2.213770969	2.29741167	2.247466871	2.235532745	3.966233812	4.119144608	3.783813914	3.826350655	4.144010713	3.760432431	4.098921544
778	C30 H44 O3	3-Oxo-12,18-ursadien-28-oic acid	452.3339	11.134016	1.147882051	1.197289353	1.05009092	1.200515746	0.969883624	1.305453068	1.034554566	0.622434118	0.703581545	0.525626662	0.688454716	0.500089207	0.762809705	0.531928806
779	C12 H3 O19 P S	C12 H3 O19 P S	513.8708	12.731993	0.439611075	0.614361508	0.083842868	0.647034725	0.176190423	0.416690408	0.353538148	-0.148624203	-0.217165695	-0.066855405	-0.165502577	-0.140519396	-0.113374549	-0.171350953
780	C39 H70 N O7 P	PE(P-16:0/18:4(6Z,9Z,12Z,15Z))	695.4915	13.821031	0.049430577	0.033223282	0.086336451	0.011360585	0.017261409	0.113250511	0.02625108	0.113539352	0.129914315	0.094004308	0.175129267	0.010222847	0.202372278	0.056265492
781	C36 H69 O10 P	PG(12:0/18:1(9Z))	692.4678	12.968014	1.089735856	1.131331371	1.12089183	1.124888104	1.01168115	1.258796105	1.060440406	0.648378715	0.693492661	0.59455857	0.693580466	0.562705545	0.774505159	0.56706035
782	C41 H64 O17	Digitoxigenin 3-[glucosyl-(1-6)-glucosyl-(1-4)-2,6-dideoxyribohexoside]	850.3895	11.087979	0.03451098	0.045869046	0.224923917	0.360437706	0.179713602	0.226201048	0.001546697	0.100948346	0.132208696	0.063655297	0.245340159	-0.126235968	0.214368126	0.027822435
783	C28 H43 O3 P	C28 H43 O3 P	458.2946	16.601027	0.866751778	1.033713097	0.600035468	0.757808303	0.976528934	1.062293757	0.721166862	-0.16166384	-0.193447358	-0.12374666	-0.147547998	-0.180677816	-0.183021382	-0.147893845
784	C14 H18 N2 O2	C14 H18 N2 O2 Esi+4.25	246.1375	4.25	0.083884687	0.113021364	0.306946243	0.2706864	0.144709239	0.197723673	0.042295423	0.04521163	0.361228647	-0.331791127	-0.026048187	0.207193042	0.055271893	0.038725408
785	C36 H64 O10	3-O-(2-O-(2E-decenoyl)-alpha-L-rhamnopyranosyl)-3-hydroxydecanoic acid	673.4784	13.885009	0.050533475	0.122358439	0.236373749	0.159586864	0.203864959	0.015989618	0.109915486	0.019934073	0.00161688	0.041786163	0.001496155	0.023670706	0.064960178	-0.009095915
786	C12 H27 N O	C12 H27 N O	201.2087	8.753016	0.149205105	0.418544273	0.236882805	0.069936536	0.195912436	0.098554261	0.203989501	-0.024203245	-0.18056961	0.162339084	0.002337076	-0.073769946	0.048884848	-0.071325832
787	C30 H61 N O8 P	PC(9:0/13:0)[U]	594.4137	11.863021	0.041296475	0.143448683	0.273364265	0.073007079	0.154088758	0.077225744	0.07440942	-0.025434354	-0.075513675	0.034309398	-0.028751062	-0.039101639	0.021721045	-0.055837177
788	C24 N O16 P	C24 N O16 P	588.8936	12.94501	1.66221058	1.686409833	1.772972673	1.673632875	1.755320426	1.728086363	1.74667898	0.815295997	0.843565724	0.781570709	0.826265389	0.784281837	0.847708976	0.794398155
789	C23 H44 N O7 P	PE(18:2(9Z,12Z)/0:0)	477.2853	12.010988	0.519259826	0.393290023	0.369785611	0.492516439	0.292050359	0.607347716	0.322458372	-0.248844618	-0.326814582	-0.155827819	-0.264953731	-0.209983266	-0.391054503	-0.157156666
790	C31 H54 O8	C31 H54 O8	554.3819	15.589045	0.159696159	0.242490569	0.016917353	0.115057149	0.144543359	0.022277475	0.188302695	-0.070489531	-0.153780187	0.028874762	-0.007760706	-0.155011263	0.076181477	-0.165053733
791	C32 H67 N O7 P	LysoPC(24:0) Esi+12.81299	630.4422	12.81299	0.0618373	0.261284831	0.229324301	0.153891565	0.05853142	0.051423749	0.019521166	0.075271057	-0.024570528	0.194380317	0.068478449	0.080900321	0.083787756	0.069780028
792	C25 H40 N2 O6 S	14,15-LTD4 Esi+10.867995	496.2648	10.867995	1.591629713	1.471648982	1.814520699	1.546565115	1.680569772	1.607019417	1.663313295	2.048543259	1.899204293	2.226702025	2.067138645	1.994522489	2.03312735	2.058482463
793	C11 H22 N O4	O-butanoyl-carnitine Esi+3.4550035	231.1468	3.4550035	1.104926978	1.129269686	0.933571519	1.14197623	1.073026476	1.027515005	1.083119293	0.559300675	0.640811562	0.462059616	0.522771505	0.632079653	0.49660268	0.599724382
794	C18 H30 O8	6-Epi-7-isocucurbic acid glucoside	374.1942	9.188988	0.76149758	0.699750758	0.698097118	0.690447883	0.697770568	0.440789576	0.831886104	-0.732127836	-0.746786183	-0.714640684	-0.642640445	-0.873249094	-0.532477913	-0.860849497
795	C31 H63 N O3	Cer(d18:0/13:0) Esi+4.6320024	496.4716	4.6320024	0.982000893	1.048532516	0.893981155	1.112545788	0.9140851	1.055347429	1.005284485	0.532616542	0.670353654	0.368298584	0.558019088	0.503219795	0.56478667	0.511875276
796	C25 H34 F2 O5	Tafluprost	452.2377	4.546006	2.319515924	2.415607126	2.169462857	2.376746567	2.388537314	2.292468138	2.408618954	2.924403996	3.148936088	2.65654115	2.852694554	3.009034278	2.76780399	3.02536979
797	C12 H16 O5	Isopropyl 3-(3,4-dihydroxyphenyl)-2-hydroxypropanoate	240.0972	5.665003	1.192031459	1.112371192	1.267864366	1.135286	1.213253468	1.259851402	1.081427889	0.962620557	0.953436289	0.973577226	0.976486637	0.930281671	1.08892245	0.881189073
798	C40 H73 O8 P	PA(17:0/20:3(8Z,11Z,14Z))	712.5046	14.665026	0.783331709	0.870303103	0.659990596	0.726208559	0.790417804	0.650958622	0.867588021	0.471208693	0.554785272	0.371503301	0.480256763	0.468560134	0.432883901	0.495918098
799	C14 H6 O23 P	C14 H6 O23 P	572.9023	11.950993	0.035019338	0.111850225	0.188543509	0.165475626	0.1978789	0.07041036	0.111621003	0.009847314	-0.018759888	0.043975205	-0.019104932	0.028752233	-0.014641247	0.025635992
800	C30 H50 O5	Cycloastragenol Esi+15.149965	490.3633	15.149965	1.51040782	1.731605519	1.205865995	1.654958131	1.392141851	1.63429169	1.422194483	-1.104717024	-1.337092107	-0.827497628	-1.028301074	-1.2317601	-1.098259768	-1.108880255
801	C44 H78 N O9 P	PS(P-18:0/20:4(5Z,8Z,11Z,14Z))	794.5351	13.287035	0.952877347	0.935674728	1.054906264	0.961410032	0.890875161	1.095643779	0.938472888	0.578135001	0.596262387	0.556509348	0.619147531	0.496315617	0.697324742	0.501288984
802	C22 H38 O6	C22 H38 O6	398.267	13.985036	0.821466804	0.482532709	1.204444869	0.687100798	0.942029167	0.708627644	0.888694859	0.811138086	0.575312275	1.092474141	0.735980619	0.917818287	0.698179119	0.883966893
803	C16 H10 O24 P	C16 H10 O24 P	616.9282	11.791014	0.057620915	0.162971391	0.219064515	0.147497737	0.115670347	0.0405056	0.009691755	0.026852311	-0.027590766	0.091801947	0.020875368	0.014700384	0.077992345	-0.006119553
804	C20 H20 N8 O20 P S	C20 H20 N8 O20 P S	755.0253	13.225026	0.15594456	0.271078312	0.168361349	0.250116735	0.097185511	0.134895924	0.017521423	-0.003452514	-0.053240571	0.055943764	0.002446377	-0.025133032	0.021349432	-0.019443242
805	C23 H32 N4 O4	Nummularine F Esi+12.581035	428.2418	12.581035	1.714873125	1.439917223	1.914651592	1.64361304	1.742905705	1.630534337	1.702982562	1.686661559	1.441995416	1.978543974	1.620117398	1.786088614	1.51238595	1.799023464
806	C46 H93 N8 O14	C46 H93 N8 O14	981.6796	11.596991	0.302127924	0.21201848	0.481691872	0.26083078	0.340609263	0.430124289	0.281604337	0.203749919	0.185605489	0.225395906	0.235412084	0.129397131	0.313261903	0.133143508
807	C9 H12 O3	4-Ipomeanol	168.0784	4.836996	0.500356478	0.380147325	0.636362952	0.241644824	0.674813552	0.5020018	0.447115557	0.497117972	0.368897465	0.650082788	0.410881576	0.597777856	0.587657082	0.438744072
808	C51 H97 O12 P	PI(P-20:0/22:1(11Z))	949.6891	13.875981	0.019909575	0.089809114	0.241556586	0.026787585	0.112039202	0.22911129	0.037837859	0.042425781	-0.002833005	0.096418718	0.070263595	-0.014401361	0.167589964	-0.038272179
809	C16 H30 O8	(1S,2R,4R,8S)-p-Menthane-2,8,9-triol 9-glucoside	350.1906	5.9539876	1.433848536	1.377361799	1.516371112	1.450983113	1.560719811	1.582460851	1.3264755	1.234968467	1.062464643	1.440762502	1.051602143	1.489538853	1.15106196	1.289066083
810	C40 H77 O10 P	PG(16:0/18:1(9Z))[U]	747.5155	12.846983	0.276237595	0.404487245	0.005803901	0.461288683	0.023388463	0.362677379	0.09861404	-0.057831623	-0.14226369	0.042894352	-0.06946451	-0.058085499	-0.060438187	-0.056151075
811	C15 H22 N2 O3	Phenylalanyl-Isoleucine	278.1633	5.2910066	0.012811952	0.267204703	0.368170562	0.138460214	0.139765504	0.003942249	0.060929724	-0.062624361	0.068677343	-0.21926499	-0.028885875	-0.105012054	-0.216727595	0.036731672
812	C33 H53 N O6	gamma-Chaconine	559.3923	7.8659906	0.735581158	0.711172077	0.844647269	0.873613801	0.541802419	0.907695016	0.627741574	-0.647753103	-0.566499631	-0.74468707	-0.776916632	-0.493709625	-0.711030007	-0.606956152
813	C42 H75 O8 P	PA(22:4(7Z,10Z,13Z,16Z)/17:0)	738.5224	14.201997	1.332034442	1.581052522	0.693002213	1.233853598	1.263832212	1.489791549	1.179581978	-2.210769034	-2.966943606	-1.308666036	-2.081882675	-2.337464942	-2.634970442	-1.937270758
814	<none>	<none> Esi+12.355973	464.8129	12.355973	1.704884379	1.802503851	1.71323202	1.783324219	1.719657883	1.839575363	1.739216543	0.865958056	0.929947249	0.789620071	0.907982781	0.786924784	0.940141474	0.818129273
815	C12 H35 N9 O4 P	C12 H35 N9 O4 P	399.2451	6.178988	0.465307185	0.07933166	0.843502757	0.08031908	0.889714762	0.177140172	0.612605425	0.359885944	0.043434477	0.737406992	0.069605024	0.755572638	0.062225492	0.551798603
816	C12 H20 O6	Glycerol tripropanoate	260.1259	7.9219975	0.764847073	0.916964411	0.470131376	0.864012338	0.491951953	0.871099418	0.610444142	-1.085293069	-1.311464842	-0.815474112	-1.354926553	-0.705380837	-1.485310866	-0.827386858
817	C41 H66 O13	Soyasaponin IV	766.4477	13.75702	0.232730252	0.422526142	0.160222143	0.16508895	0.231783167	0.143300349	0.225199249	-0.118940219	-0.333198553	0.136666215	-0.052082113	-0.227918675	-0.114049562	-0.122093405
818	C18 H30 O8	6-Epi-7-isocucurbic acid glucoside Esi+8.897978	374.1941	8.897978	0.303839635	0.257722854	0.360057677	0.314002757	0.301912818	0.033184222	0.421794618	-0.274826217	-0.237866269	-0.318918788	-0.197407477	-0.413277314	0.017847981	-0.463524055
819	C25 H38 O9	11-beta-hydroxyandrosterone-3-glucuronide Esi+10.350999	482.2491	10.350999	1.475539246	1.333675686	1.657374667	1.392243719	1.552797716	1.464605708	1.508369561	2.075720365	1.965034873	2.207766215	2.074670363	2.04053346	2.095919724	2.062697094
820	C9 H8 O3	cis-p-Coumaric acid	164.0471	1.2400002	0.887934562	0.835819377	0.882392244	0.725413692	1.095536095	0.708499402	0.966381702	0.355144245	0.367952489	0.339864233	0.277397131	0.474219167	0.308282162	0.385357956
821	C12 H22 O5	Dibutyl malate Esi+7.552985	246.1472	7.552985	0.427287955	0.576191247	0.059474138	0.563095502	0.103980728	0.583351137	0.174975036	-0.66866772	-1.033914532	-0.232934682	-0.889759087	-0.353198743	-0.818628353	-0.571982575
822	C26 H51 N O7 P	LysoPC(18:2(9Z,12Z)) Esi+12.070005	519.3329	12.070005	1.705497221	1.754883174	1.540490109	1.828047385	1.514128747	1.715485951	1.598594876	-2.018109112	-2.20185851	-1.798899303	-2.205303117	-1.759886219	-2.193461004	-1.905053286
823	C15 H33 N	n-Pentadecylamine	227.2606	11.082014	0.366909196	0.454485808	0.129441231	0.490411355	0.106407762	0.341439738	0.315026213	-0.093643573	-0.133200651	-0.046452672	-0.100157451	-0.08121828	-0.054694188	-0.118755676
824	C18 H49 N14 O6	C18 H49 N14 O6	557.3952	12.56102	0.473644424	0.352178562	0.59903664	0.361448263	0.504683836	0.394255703	0.536162419	0.297739243	0.261124109	0.341420456	0.274743022	0.312717769	0.280034035	0.309154443
825	<none>	<none> Esi+11.656987	477.8421	11.656987	0.298077234	0.375177032	0.073670692	0.402974589	0.102924243	0.196338986	0.240798421	-0.092356039	-0.127328101	-0.050634983	-0.084679848	-0.124133295	-0.026535471	-0.134792985
826	C21 H44 O4	C21 H44 O4	360.3235	15.551022	0.596235376	0.72419854	0.109177959	0.571138884	0.401701991	0.646235732	0.363241755	-0.290400386	-0.43806758	-0.114236015	-0.307892961	-0.281413681	-0.369510533	-0.239395161
827	C18 H16 N3 O24 P	C18 H16 N3 O24 P	688.9856	13.423026	0.570912452	0.708384283	0.230209099	0.73099471	0.292328501	0.575214947	0.425921306	-0.206699704	-0.274299517	-0.126054312	-0.204542363	-0.22140592	-0.177152615	-0.2257498
828	C8 H10 N4 O4	5-Acetylamino-6-formylamino-3-methyluracil	226.0724	3.7919953	0.424009719	0.525847889	0.289248516	0.319350905	0.484200356	0.511953521	0.356673133	0.178894228	0.220352381	0.129435379	0.129222509	0.2583664	0.227481381	0.147568301
829	C47 H89 O12 P	PI(P-20:0/18:1(9Z)) Esi+11.736015	898.5829	11.736015	0.947574236	0.872130906	1.056781453	0.93106414	0.852975892	1.005051972	0.924550352	0.562626969	0.571284042	0.552299232	0.60480208	0.469738858	0.668049492	0.494657184
830	C18 H2 N4 O20	C18 H2 N4 O20	593.9256	13.368968	0.451519231	0.58598737	0.143270609	0.622689337	0.200101151	0.453665368	0.323409294	-0.13794832	-0.19334553	-0.071860419	-0.135887132	-0.152856886	-0.100719982	-0.1619508
831	C17 H34 O	3-Ethylpentadecan-2-one	271.2875	11.3820095	0.33784218	0.620817844	0.188266724	0.390697861	0.175613474	0.577576798	0.077472338	-0.082852115	-0.18690848	0.041285304	-0.093800057	-0.05522478	-0.176108695	-0.022726161
832	C19 H42 N	Cetrimonium	283.3235	12.570009	0.280977353	0.569362915	0.264547414	0.081535528	0.391541257	0.42823721	0.093885359	-0.046853585	-0.168070646	0.097756241	0.062447904	-0.182062314	-0.118887688	-0.000410546
833	C11 H O19 P S	C11 H O19 P S	499.8551	11.56201	0.256296785	0.34198894	0.054188264	0.409734165	0.054129389	0.26567479	0.174482829	-0.083651034	-0.118787082	-0.041734345	-0.094737601	-0.090769145	-0.06730214	-0.094191768
834	C40 H48	Isorenieratene/ (Leprotene) Esi+12.104003	528.3739	12.104003	0.40110663	0.283697285	0.528010543	0.324226859	0.431671916	0.481981412	0.367747373	0.254404925	0.205973429	0.31218285	0.250875972	0.245357326	0.347250039	0.194544259
835	C26 H44 O8	Goshonoside F2 Esi+11.918966	484.3041	11.918966	1.174204976	1.050636491	1.345476326	1.221013417	1.106796689	1.248403846	1.160194237	1.410927584	1.280527334	1.566492793	1.47988074	1.293498655	1.470388516	1.37259093
836	C27 H36 F2 O6	Flumethasone pivalate	494.2487	10.772974	1.995173448	1.915157559	2.13049079	2.036264439	2.017993406	1.96869391	2.051880468	2.031696563	1.854530147	2.243052989	2.018395138	2.033384011	2.00669109	2.047818512
837	C36 H64 O6	C36 H64 O6	592.4694	15.292981	0.067802486	0.038252539	0.249506245	0.14079396	0.021582013	0.120869456	0.054920433	0.188527966	0.031148529	0.376278873	0.24116336	0.105421848	0.162313987	0.205429084
838	C23 H38 O7	Prostaglandin D2-1-glyceryl ester	426.2616	11.326991	0.849092494	0.778307848	0.770985997	0.781252939	0.773870047	0.586711226	0.866449286	-0.845778504	-0.893206078	-0.78919824	-0.752460466	-0.982228248	-0.685874694	-0.948874381
839	C15 H22 O5	Bisbynin	282.1442	8.009008	0.357889338	0.434566079	0.249839587	0.496666688	0.080194108	0.50795308	0.187835505	-0.682683806	-0.762376375	-0.58761197	-0.946346779	-0.324829867	-1.022389016	-0.463663342
840	C35 H71 N O3	Cer(d18:0/17:0)	553.5432	14.482023	2.479395426	2.693054665	2.419949258	2.62860888	2.633337119	2.714838878	2.538765626	5.526737301	5.878904737	5.10660773	5.4325964	5.630242311	5.336194699	5.649587137
841	C14 H2 N O22 P	C14 H2 N O22 P	566.8808	13.037034	1.713082235	1.765091314	1.749424461	1.685989411	1.824458451	1.685364959	1.821679674	0.89303738	0.95648166	0.817349468	0.890315484	0.880742809	0.888463123	0.895986573
842	C5 H14 N O	Choline	103.0998	12.104984	1.156571146	1.038948751	1.249402195	1.145253005	1.035194068	0.987730127	1.171809424	-1.230830528	-1.210551438	-1.255023127	-1.405075286	-1.01110481	-1.299719007	-1.186415588
843	<none>	<none> Esi+11.559012	501.8312	11.559012	1.442318854	1.409132397	1.466384589	1.453023595	1.337182322	1.46380654	1.421497387	0.763042125	0.798493628	0.720749105	0.802936081	0.678467197	0.816103934	0.728831222
844	C34 H44 O9	Salannin	596.301	6.1569905	0.694782006	0.433007602	0.920491105	0.791695799	0.650789381	0.798220642	0.540025585	0.469086621	0.321933912	0.644637222	0.456182709	0.513459322	0.47913882	0.462605599
845	C19 H35 N O4	CAY10580 Esi+9.487034	341.2562	9.487034	0.507677207	0.482662883	0.489489939	0.506746218	0.487403297	0.705848072	0.421770884	0.384484933	0.404818334	0.360227541	0.368764449	0.39597505	0.475132718	0.326040965
846	C18 H32 O2	9Z,12E-Octadecadienoic acid	280.2395	16.883041	0.830280014	0.873568011	0.670258083	0.789772255	0.713092662	0.818482451	0.739379531	-0.801302973	-0.984962499	-0.582200381	-0.851974649	-0.734084303	-0.85488022	-0.766759749
847	C14 H26 O5	3-hydroxy-tetradecanedioic acid Esi+8.769019	274.1777	8.769019	0.652612245	0.45197545	0.760777027	0.491731097	0.712319756	0.557459123	0.62577867	0.600186625	0.495169791	0.725469866	0.505748986	0.706796636	0.545949666	0.635155191
848	C22 H4 N2 O22	C22 H4 N2 O22	647.9254	12.248028	1.537084999	1.493031905	1.649524335	1.519913879	1.550442259	1.538523326	1.598799066	0.832782768	0.855408933	0.805790151	0.856078115	0.777785297	0.879224355	0.802840167
849	<none>	<none> Esi+11.729003	457.8051	11.729003	1.648790258	1.680367112	1.705434605	1.691072909	1.610378426	1.74533277	1.668691464	0.84925151	0.900124145	0.788561348	0.885111826	0.774261974	0.926685251	0.799327124
850	C18 H16 N8 O19 P S	C18 H16 N8 O19 P S	710.9986	13.355972	0.551518594	0.700220619	0.217405469	0.731983438	0.261733822	0.577534648	0.408126186	-0.189412507	-0.265679028	-0.098427885	-0.193375554	-0.196200595	-0.167405271	-0.203601383
851	<none>	<none> Esi+6.180014	402.7321	6.180014	1.405915701	1.403734085	1.46112768	1.366235976	1.574521648	1.436908416	1.379905047	1.157579667	0.916651592	1.445002633	0.93354723	1.466517013	0.917988673	1.312052808
852	C14 H2 O18 S2	C14 H2 O18 S2	521.8682	11.510988	0.170706326	0.258158916	0.058397692	0.278899935	0.009155463	0.0823301	0.12034608	-0.030802685	-0.069852836	0.01578346	-0.031743817	-0.051711838	0.024680343	-0.066574638
853	C10 H12 N4 O5	Arabinosylhypoxanthine Esi+0.880998	268.0808	0.880998	0.55360191	0.546856702	0.497740179	0.347711658	0.707546684	0.40206337	0.614198624	1.423022013	1.159926966	1.736889789	1.28409438	1.594029805	1.110502147	1.624515086
854	C13 H4 O22 P	C13 H4 O22 P	542.8917	13.115981	0.533348608	0.637712751	0.263543766	0.689552205	0.294439559	0.540109367	0.40904568	-0.17517474	-0.221671384	-0.11970506	-0.169376472	-0.194248573	-0.143998902	-0.195274952
855	C35 H54 O7	18-Dehydroursolic acid 3-arabinoside	603.4184	7.9229817	0.662066726	0.745045263	0.672440092	0.817217128	0.45317354	0.969568197	0.485309974	-0.98614108	-0.931303904	-1.051560869	-1.294015383	-0.58535957	-1.294551716	-0.787297381
856	C21 H47 N25 O	C21 H47 N25 O	665.4393	11.633035	0.386743877	0.275755651	0.552048089	0.264177169	0.524823202	0.326825252	0.474996907	0.240369564	0.225506791	0.25810059	0.232526799	0.227691871	0.259976071	0.227728526
857	C18 H8 N4 O20 P	C18 H8 N4 O20 P	630.9435	12.811021	0.169513258	0.362319562	0.334133538	0.127417185	0.043765604	0.400874554	0.174081308	-0.054292197	-0.171562627	0.085609368	-0.040571131	-0.064186072	-0.205852807	0.043424512
858	C19 H O10 P S3	C19 H O10 P S3	515.847	12.729984	1.658975912	1.65778006	1.825050022	1.578607601	1.864978021	1.681176142	1.760965023	0.7798769	0.807332038	0.747123403	0.748065859	0.803277748	0.783078764	0.777812541
859	C22 H38 O9	C22 H38 O9 Esi+9.875	446.2508	9.875	1.358781704	1.23054113	1.517491195	1.193070628	1.480198058	1.320582624	1.372954545	1.632126738	1.531739278	1.751887218	1.575220576	1.692028076	1.623576639	1.637639303
860	<none>	<none> Esi+12.354984	462.837	12.354984	0.452685408	0.550391451	0.187393497	0.598495555	0.221448529	0.404542249	0.348947064	-0.140411203	-0.186030105	-0.085988652	-0.135803374	-0.162527303	-0.097392546	-0.168146915
861	C11 H22 N2 O	Cycluron	198.1728	8.609993	0.561997721	0.660111742	0.298809003	0.59778846	0.471981884	0.72480368	0.383226587	-0.462362437	-0.638376857	-0.252380322	-0.551760203	-0.366013678	-0.557069741	-0.401301149
862	C27 H40 N2 O4	N-docosahexaenoyl glutamine	473.3193	6.245981	0.557317999	0.397758012	0.813165009	0.580709992	0.551320356	0.33534229	0.678155736	-0.264745686	-0.160140138	-0.38953827	-0.231483827	-0.326343851	-0.128259788	-0.352743173
863	C29 H56 N8 P S	C29 H56 N8 P S	577.3853	12.459977	0.20353545	0.291415056	0.049270596	0.300419304	0.020766606	0.138212153	0.123857232	-0.034063645	-0.07571081	0.015620693	-0.021122326	-0.067531335	0.010839054	-0.063014069
864	C15 H22 O6	3,7,8,15-Scirpenetetrol Esi+5.86901	298.1392	5.86901	0.899896024	0.915868605	0.628826789	0.74715703	0.877343277	1.001807386	0.733836746	0.692939909	0.788394733	0.579063978	0.659032926	0.735607402	0.905070172	0.556171713
865	C23 H16 O3	Diphenadione	340.1112	4.301011	0.456020455	0.426918607	0.427985802	0.6120255	0.268991563	0.601931628	0.307445752	0.338910793	0.353460865	0.321552811	0.391403054	0.270821656	0.378214479	0.313570258
866	C24 H32 O10	1-alpha-Acevaltrate	480.1947	5.814986	0.926454265	0.978115376	0.632398069	0.795502647	0.940469972	0.693050917	0.950593759	-1.070754144	-1.231628377	-0.878834006	-0.925108347	-1.298546708	-0.967884488	-1.137078001
867	C22 H19 N2 O24 P	C22 H19 N2 O24 P	726.0007	12.918964	0.399011794	0.526586986	0.070354784	0.540152105	0.121298318	0.365338543	0.277509692	-0.115119135	-0.183921253	-0.033039415	-0.115283303	-0.129879206	-0.081916642	-0.136526006
868	C21 H34 O8	(4R,5S,7R,11S)-11,12-Dihydroxy-1(10)-spirovetiven-2-one 11-glucoside Esi+9.6319895	414.225	9.6319895	0.135568161	0.186611227	0.071452123	0.043889865	0.399560429	0.342340425	0.413700999	-0.083119207	-0.107789924	-0.053687474	0.139578888	-0.416291949	0.289054262	-0.323073154
869	C11 H22 N O4	O-butanoyl-carnitine Esi+0.8780018	231.1465	0.8780018	0.120196934	0.175145724	0.054475087	0.43238729	0.395207539	0.725507999	0.298662901	0.007944188	0.036486311	-0.026106063	-0.057590081	0.100926701	-0.188923878	0.134872283
870	C22 H46 N O7 P	PE(17:0/0:0) Esi+6.46701	466.2932	6.46701	1.017685568	0.816039669	1.215387335	0.756688458	1.29993604	0.762710305	1.115264406	0.831019433	0.516102616	1.206709671	0.585456434	1.165542417	0.506174453	1.040458959
871	C35 H66 O13	methyl 13-sophorosyloxydocosanoate	694.4471	10.717023	1.057900311	1.078532887	1.029735119	1.062158858	0.919113721	1.161946678	0.999277979	0.545529807	0.604494863	0.475185529	0.589179566	0.451799035	0.661544327	0.470730971
872	C36 H60 N2 O3 S	C36 H60 N2 O3 S	600.4319	13.760988	0.27371022	0.367623556	0.011715002	0.364092912	0.077126667	0.185319994	0.18618072	-0.059705165	-0.102757629	-0.008344331	-0.039582154	-0.100674365	0.004056371	-0.100814576
873	C22 H42 O7	Palmitoyl glucuronide	418.2938	11.177984	0.160770403	0.131819154	0.124865589	0.051282757	0.220576569	0.040010768	0.225589097	0.059479991	0.097119529	0.014576683	0.014095802	0.083596291	0.003765154	0.0954014
874	C19 H28 N4 O3	LY255283 Esi+10.875	360.2149	10.875	2.174544079	2.007496972	2.46275866	2.073051434	2.401971334	2.064583707	2.308262229	2.8475473	2.488747057	3.275589694	2.657222426	3.120538323	2.622766288	2.9924719
875	C22 H32 O9	3'-Hydroxy-HT2 toxin	440.2024	9.0899935	1.394889862	1.339859726	1.415317137	1.348726933	1.43058879	1.498147861	1.355045609	2.037365556	1.956872756	2.133392053	1.976036814	2.0814683	2.106203834	1.992982981
876	C36 H71 N O8 P	PC(16:1(9Z)/12:0)	675.4749	10.09099	0.397365263	0.536792416	0.12884953	0.460854198	0.23133355	0.517967411	0.288895261	0.16822744	0.304650588	0.005477019	0.189297284	0.128517848	0.2396198	0.122198156
877	C28 H50 O10	C28 H50 O10 Esi+12.031005 :1	546.3482	12.031005	1.245887238	0.865606727	1.957784617	0.987919722	1.765600667	1.02983244	1.496006063	1.66726854	1.140276675	2.295960589	1.302905634	2.143839948	1.36254473	1.863735207
878	C17 H36 N2 O	C17 H36 N2 O	284.2818	9.433997	0.421660828	0.49159005	0.17320658	0.424262581	0.212671106	0.667351172	0.165033901	-0.14316269	-0.205519015	-0.068772688	-0.17407303	-0.090657289	-0.294803357	-0.045394365
879	C5 H11 N O2	Isoamyl nitrite	117.0789	0.91299784	0.439178894	0.199060247	0.489295232	0.281816466	0.415358359	0.590306581	0.190908852	0.624696049	0.408245331	0.882917957	0.42128963	0.887134719	1.122408216	0.303802678
880	C31 H46 O3	(17Z)-1?,25-dihydroxy-26,27-dimethyl-17,20,22,22,23,23-hexadehydro-24a,24b-dihomovitamin D3 / (17Z)-1?,25-dihydroxy-26,27-dimethyl-17,20,22,22,23,23-hexadehydro-24a,24b-dihomocholecalciferol	483.3767	12.132014	0.163284086	0.117601506	0.233277668	0.184442309	0.088520642	0.318597545	0.098661857	0.130527602	0.137701079	0.12196977	0.174818105	0.046296269	0.2442496	0.05720684
881	C39 H71 N O8 P	PC(13:0/18:4(6Z,9Z,12Z,15Z))	711.4866	12.030024	0.451109048	0.621120095	0.299654675	0.593631249	0.273033481	0.614560087	0.400783262	0.317839805	0.397336928	0.223001132	0.402528999	0.175629665	0.419626741	0.252214018
882	C10 H22 O4	C10 H22 O4 Esi+5.958007	206.151	5.958007	0.00727711	0.038663285	0.05746859	0.111015748	0.17178022	0.102160827	0.060135249	-0.00438516	-0.018753079	0.012755514	0.068273874	-0.100169275	-0.028938214	0.011445098
883	C6 H8 N2 O12 P	C6 H8 N2 O12 P	330.9816	4.629015	0.788701424	0.88610357	0.521508698	0.788280383	0.782544741	0.7621171	0.814482741	0.349101472	0.464443593	0.211500346	0.345076493	0.361441087	0.359626907	0.342315337
884	C16 H34 O4	C16 H34 O4	290.2453	12.851015	0.851619411	1.146101282	0.463922297	1.068074563	0.589722431	1.08693371	0.658543493	-0.471369691	-0.683825256	-0.217913929	-0.538030718	-0.33405017	-0.597668839	-0.389939977
885	C23 H36 N6 O5 S	Argatroban Esi+5.8409853	508.2485	5.8409853	0.486524958	0.280145282	0.587144929	0.716224397	0.229450317	0.668535305	0.217579518	0.36182268	0.315526878	0.41705276	0.45379625	0.255535078	0.423176819	0.322265407
886	<none>	<none> Esi+11.660973	479.8181	11.660973	1.590437424	1.628521957	1.626244488	1.61940029	1.562232081	1.662028873	1.61973696	0.830784104	0.881832579	0.769884169	0.855689987	0.76984986	0.89249985	0.790993689
887	C20 O19 P	C20 O19 P	574.8783	11.956034	1.599288276	1.670823399	1.419574358	1.413567843	1.687649044	1.319641827	1.764001872	1.054514608	1.140391504	0.952064978	1.033120199	1.061916931	0.996036681	1.092217482
888	C46 H81 O13 P	GPIns(17:0/20:4(5Z,8Z,11Z,14Z))	435.7664	6.3790183	1.186360023	1.068819013	1.353655774	0.978666722	1.461485365	1.085854604	1.223814206	1.005756081	0.703588814	1.366236329	0.735026087	1.375133268	0.723026181	1.188042464
889	C19 H24 N2 O	Hydrocinchonine	296.1899	4.5700006	0.375695628	0.34194961	0.294608532	0.422884382	0.288131022	0.03235349	0.539610633	-0.246276294	-0.262877753	-0.226471044	-0.292636915	-0.220083341	-0.044859442	-0.376137159
890	C9 H8 I2 O4	3-(3,5-Diiodo-4-hydroxyphenyl)lactate	455.8291	11.725018	0.372952955	0.462303365	0.107030183	0.508534471	0.142049283	0.299237666	0.280716298	-0.129648354	-0.175488188	-0.074962235	-0.128778208	-0.151742754	-0.074736879	-0.165051804
891	C22 H41 N O2	Anandamide (20:2, n-6)	351.3134	14.117976	1.198605459	1.221977731	0.967363094	0.959653088	1.35304652	1.237751733	1.129798596	-0.878255938	-0.971131653	-0.76745684	-0.802896396	-0.992286703	-0.963141164	-0.823527306
892	C11 H18 O4	C11 H18 O4	214.118	4.7679963	0.133173759	0.052182621	0.162174962	0.310585462	0.111737692	0.280906119	0.036979211	-0.138452639	-0.145327872	-0.130250606	-0.313549719	0.092867414	-0.304146049	-0.031623993
893	C15 H32 N2 O8	C15 H32 N2 O8	368.2167	10.004989	2.421080006	2.275169579	2.508486604	2.362846101	2.518014901	2.173052604	2.549682588	3.630154048	3.296043251	4.028742368	3.465467936	3.875858185	3.276362456	3.858256522
894	C19 H48 Cl N16 O2	C19 H48 Cl N16 O2	567.3888	13.019028	1.362823251	1.231953958	1.286177433	1.263339473	1.287860931	1.173007826	1.356995765	0.943053261	1.006522818	0.867335192	0.931655226	0.945684543	0.915245633	0.960981863
895	C11 H18 O4	2,2'-(3-methylcyclohexane-1,1-diyl)diacetic acid	214.1201	6.39901	0.081447026	0.006314818	0.122236795	0.027340771	0.061501941	0.117890461	0.060082554	0.055732611	0.039671016	0.074893812	0.07748526	0.008822391	0.117770778	0.015734319
896	C18 H48 N9 O4 P	C18 H48 N9 O4 P	485.3539	9.568994	0.109654789	0.172576755	0.13836066	0.163141598	0.175162374	0.4159604	0.013556035	0.0614056	0.171108508	-0.069468043	0.047379512	0.067440308	0.333052446	-0.113735129
897	C18 H30 O6	(-)-11-Hydroxy-9,15,16-trioxooctadecanoic acid	342.2041	9.420009	0.114279327	0.17259781	0.013033172	0.103538455	0.143640555	0.133665041	0.227326015	-0.04276805	-0.075732201	-0.003442396	0.02054017	-0.147384005	0.124725817	-0.150757517
898	C17 H18 N O23 P S	C17 H18 N O23 P S	666.9725	13.513975	0.509249667	0.651065889	0.15336053	0.668918004	0.229708935	0.513790425	0.361023512	-0.180664523	-0.246014263	-0.102703431	-0.177312608	-0.197289318	-0.14955878	-0.200719542
899	C20 H34 O5	ent-5-F2c-IsoP	354.2406	13.335995	0.159216683	0.206748409	0.044222447	0.087157412	0.16661955	0.172830978	0.085609013	-0.099492924	-0.267408236	0.100827098	-0.112281815	-0.115085599	-0.155514962	-0.063373452
900	C23 H42 N O7 P	PE(18:3(9Z,12Z,15Z)/0:0)	492.2903	6.71998	0.347415321	0.649858793	0.145167062	0.359591581	0.121303082	0.612655604	0.08175754	0.11216871	0.285189338	-0.094241863	0.164080053	0.018121555	0.289289122	-0.002027345
901	C26 H44 O9	Mupirocin	522.2802	11.281005	1.836865011	1.688779514	2.042655496	1.801123259	1.914565903	1.805388755	1.905756815	1.792978953	1.682103792	1.925251074	1.775334075	1.808593743	1.789139313	1.79545451
902	C24 H55 N4 O6 P	C24 H55 N4 O6 P	526.3835	14.733961	0.704394038	0.362875099	1.106760623	0.513577291	0.750442294	0.342897369	0.863721307	0.900517978	0.53922089	1.331539065	0.778157242	1.013886228	0.456860675	1.186560187
903	C41 H75 N O8 P	PC(15:0/18:4(6Z,9Z,12Z,15Z))	739.518	13.624019	0.380455555	0.509572195	0.047691888	0.513546574	0.123555927	0.347087258	0.252157725	-0.12676142	-0.191388263	-0.049662729	-0.128013147	-0.140722198	-0.08839684	-0.151496478
904	C32 H63 O7 P	PA(P-16:0/13:0)	589.4133	13.603023	0.651091241	0.706265934	0.302196059	0.470626944	0.60928652	0.551506995	0.48991913	-0.328375073	-0.447607456	-0.186132932	-0.271235713	-0.396966336	-0.37076943	-0.301041869
905	C30 H38 O4	Helilupolone	462.28	7.1390114	0.380182872	0.685358278	0.097388484	0.400622818	0.157881625	0.638659805	0.157350521	0.139537527	0.307102406	-0.060364433	0.192791038	0.042715491	0.308707452	0.030467445
906	C14 H30 O6	C14 H30 O6	294.2041	6.0400057	0.381160435	0.146063869	0.727413229	0.239015998	0.605775139	0.279392865	0.475879736	-0.222635119	-0.088947368	-0.382122262	-0.145783549	-0.346330349	-0.126384967	-0.284691138
907	C37 H62 O12	Cyclopassifloside X	715.4506	14.74803	0.667146732	0.8444398	0.312335244	0.67781842	0.524728481	0.537811263	0.632734975	-0.523033564	-0.771928191	-0.226106641	-0.519997519	-0.51739307	-0.471831882	-0.556045176
908	C16 H28 O5	Tetranor-PGF1alpha	300.1936	8.762968	0.680020019	0.507359614	0.896284073	0.571959423	0.771916327	0.650286689	0.715147339	0.517298013	0.403755278	0.652752505	0.457769396	0.593381362	0.513657833	0.519644971
909	C25 H53 N O7 P	PC(16:0/O-1:0)	527.3841	13.665025	0.43005319	0.529404198	0.131324808	0.510672035	0.264751939	0.299345984	0.363795837	-0.135886	-0.178705481	-0.084803111	-0.100698843	-0.19729815	-0.050086565	-0.191204057
910	C26 H44 O8	Goshonoside F2 Esi+11.855975	484.3044	11.855975	1.101600218	0.910363093	1.32663001	1.034690585	1.153996715	0.993179901	1.189501619	1.54632234	1.311636568	1.826298348	1.508863741	1.574095554	1.427763642	1.6227615
911	C46 H89 N O11 S	C22 Sulfatide Esi+12.472976	431.8086	12.472976	0.039026069	0.033364487	0.284266875	0.006111507	0.15332919	0.218812959	0.044131212	0.078157652	0.033485541	0.131450697	0.108725079	0.01040804	0.195170511	0.002715152
912	C5 H9 N O	2,5-Dihydro-2,4-dimethyloxazole Esi+0.90100086	99.0681	0.90100086	0.179262113	0.388651177	0.166621091	0.156102885	0.117574871	0.340858922	0.01844394	-0.495030607	-0.8171576	-0.110738755	-0.505048078	-0.460004602	-0.647311638	-0.396849415
913	C7 H5 N O2	2-Benzoxazolol	135.0317	1.6000037	1.191239241	1.036307416	1.14070902	0.97871848	1.189664613	1.020048433	1.104279351	0.838713679	0.872215361	0.798746761	0.754895991	0.96616554	0.785805345	0.872825631
914	C18 H32 N6 O4	Leu His Lys	396.249	11.256017	2.472301522	2.3745419	2.679932513	2.445812691	2.674627639	2.3634415	2.63046369	3.452403086	3.11558964	3.854215618	3.194030213	3.788233625	3.135481659	3.656734006
915	C21 H47 N O6 P	PC(O-12:0/O-1:0)[U]	457.3375	13.666014	0.936363347	0.901139884	0.580482312	0.750255235	0.819767606	0.865473295	0.731359826	-0.342500318	-0.410723012	-0.26111184	-0.31355092	-0.364269479	-0.391680267	-0.310792192
916	C18 H34 O5	9S,10S,11R-trihydroxy-12Z-octadecenoic acid	330.2408	11.4719925	1.14370493	1.1707662	0.952003187	1.125908787	1.029786497	0.955424268	1.094032194	-0.951813809	-1.021942512	-0.868151496	-0.888324996	-1.052198975	-0.799685437	-1.049896575
917	C15 H25 N5 O20 P4	N1-(5-Phospho-D-ribosyl)-ATP	718.9962	12.509018	0.230499374	0.261897644	0.04526288	0.239759425	0.10899882	0.065300666	0.212956517	-0.045472556	-0.080727468	-0.003414065	-0.020166569	-0.098770707	0.037400972	-0.098904172
918	C16 H26 N O2	C16 H26 N O2	264.1956	8	0.156210798	0.020200695	0.231114292	0.126853429	0.397632544	0.050898965	0.274614042	0.162815021	0.054009496	0.292618104	0.01979568	0.336646734	0.009543193	0.261635016
919	C17 H30 N6 O4	Val His Lys Esi+10.684005	382.2318	10.684005	1.760681189	1.440206226	1.994885481	1.567320815	1.851120092	1.437899136	1.869597812	2.455999017	2.040853194	2.9512607	2.177094289	2.849512942	2.172759345	2.638614068
920	C20 H28 N O2	2-Undecyl-4(1H)-quinolinone N-oxide Esi+9.202992	314.2089	9.202992	1.488288116	1.29522331	1.743321559	1.312991449	1.676337777	1.378260127	1.587607029	1.530628376	1.309217815	1.79476729	1.310955797	1.823469999	1.439056317	1.589668255
921	C32 H52 O5	22-Acetylpriverogenin B	515.3662	7.795018	0.749809344	0.676751902	0.886296135	0.897805735	0.556886725	0.762174858	0.7060377	-0.448686262	-0.369140985	-0.543582383	-0.482898742	-0.424520548	-0.37865015	-0.493841124
922	C11 H18 N4 O2	Pirimicarb Esi+0.88499814	238.1414	0.88499814	0.139313104	0.082916697	0.324294678	0.239878248	0.075016966	0.123092445	0.198360743	0.060915192	-0.021544643	0.159288328	0.077951985	0.022939608	0.056286336	0.063899586
923	C41 H79 N O14	C41 H79 N O14	809.5444	13.469975	0.114490481	0.295002715	0.073198188	0.185443754	0.067878234	0.299542955	0.001970491	0.018196479	-0.084921238	0.141214108	0.00260564	0.037632127	-0.08093403	0.082109571
924	C15 H27 N O4	C15 H27 N O4 Esi+6.682006	285.1934	6.682006	0.051218162	0.174618814	0.131450782	0.016376288	0.140752341	0.056145047	0.047033587	0.12869159	0.264685566	-0.033546838	0.193354722	0.034569552	0.191098932	0.088455277
925	C32 H58 O10	C32 H58 O10 Esi+13.500981	602.4028	13.500981	0.802792173	0.61412043	1.06841478	0.723508155	0.868615315	0.684801356	0.913871463	0.727710375	0.584611986	0.898424242	0.702506353	0.751779402	0.618632802	0.798036705
926	C16 H N2 O11 P S3	C16 H N2 O11 P S3	523.8442	11.511979	1.576631248	1.593360434	1.603375268	1.5900894	1.543205312	1.637488881	1.594009894	0.845292835	0.892096601	0.789456763	0.874257113	0.777650881	0.912291643	0.802096235
927	C14 H20 O6	2-Phenylethyl beta-D-glucopyranoside	284.1234	5.1120095	1.795745656	1.788830614	1.654225522	1.744221153	1.750909574	1.725751495	1.797054392	1.892602491	1.986174387	1.78097286	1.898186646	1.844076066	1.965606299	1.845534246
928	C31 H65 N8 O P	C31 H65 N8 O P	594.4835	16.367981	0.32822486	0.250702253	0.306433467	0.291832562	0.260745929	0.175405875	0.298619448	-0.342579674	-0.320185983	-0.369294954	-0.288543671	-0.423557444	-0.290107001	-0.376410739
929	<none>	<none> Esi+12.766036	770.0303	12.766036	0.300286933	0.151962265	0.564801579	0.210819783	0.438369535	0.22446889	0.444003742	0.173767807	0.125412549	0.231454782	0.169637173	0.158557918	0.15551504	0.185536039
930	C18 H20 N2 O3	Phe Phe Esi+5.574993	312.1483	5.574993	0.027915148	0.020838277	0.007714438	0.032627699	0.083920754	0.35631675	0.257251953	0.024888181	-0.072769783	0.14139242	-0.058599213	0.154736978	-0.305645481	0.237995411
931	C36 H62 O12	C36 H62 O12	686.4281	13.5	0.173345293	0.219362668	0.084902362	0.267307217	0.004807694	0.334041215	0.059285761	0.380101702	0.404750624	0.35069597	0.596172998	0.049171505	0.60234509	0.236813202
932	C18 H45 N21 O	C18 H45 N21 O	571.4107	13.470964	0.380495779	0.515920923	0.032339081	0.518929703	0.134117714	0.382328108	0.230177403	-0.114061785	-0.169251375	-0.048221573	-0.110493925	-0.130778511	-0.080876489	-0.135457568
933	C23 H44 N O4	trans-Hexadec-2-enoyl carnitine Esi+10.614012	420.3092	10.614012	2.477131793	2.394239394	2.355503444	2.431316685	2.446577361	2.383368766	2.428786642	2.810054013	2.811879225	2.807876566	2.71670082	2.946058039	2.73560715	2.858052648
934	C30 H36 O4	Sophoranone Esi+9.415016	460.2668	9.415016	0.499223285	0.520172981	0.376658935	0.532426475	0.364707511	0.832713729	0.281489835	0.615413949	0.648077402	0.576447024	0.747500471	0.412614971	0.980001644	0.38035083
935	C10 H28 N8 O3 P	C10 H28 N8 O3 P	339.1999	5.9549904	0.72758209	0.551886501	0.818026314	0.674065483	0.770395141	0.8368243	0.606241105	0.442476253	0.301467455	0.610697275	0.317995511	0.609342713	0.408812805	0.464180317
936	C28 H49 N O7 P	1-(5Z,8Z,11Z,14Z,17Z-Eicosapentaenoyl)-sn-glycero-3-phosphocholine	541.3149	12.072017	1.371876267	1.331137388	1.376968895	1.427658916	1.192771697	1.281667967	1.365346422	-1.896090164	-2.008277365	-1.762252801	-2.213311629	-1.473503429	-2.11092516	-1.757578127
937	C30 H50 O3 S	26,27-diethyl-1?,25-dihydroxy-22-thia-20-epivitamin D3 / 26,27-diethyl-1?,25-dihydroxy-22-thia-20-epicholecalciferol	512.3351	12.78802	0.402464873	0.540602096	0.113758519	0.344278251	0.373313408	0.327667822	0.37398137	-0.283242302	-0.508798153	-0.01415813	-0.213502882	-0.387905819	-0.280640609	-0.28491971
938	C26 H6 N4 O17 P	C26 H6 N4 O17 P	676.9465	12.642025	1.607887301	1.601283629	1.682375288	1.626855381	1.621096145	1.652285407	1.659792655	0.86212421	0.876745088	0.844681759	0.883244916	0.814145264	0.902519667	0.836079771
939	C26 H37 N O6	Militarinone A	459.2626	11.023995	1.465771225	1.398114723	1.717514336	1.435940155	1.717722538	1.176580922	1.834262063	0.411402095	0.39409317	0.432051338	0.382944533	0.451426977	0.325663487	0.466680934
940	C20 H32 O8	Cincassiol B Esi+11.729003	422.1914	11.729003	1.288610835	0.979388478	1.704756852	1.147356103	1.475102027	1.214961158	1.375910765	1.380563855	1.099771614	1.715544072	1.278314706	1.516618498	1.235969658	1.473789061
941	C36 H56 O8	phorbol 13-acetate 12-myristate	633.4291	7.522981	0.605324152	0.457872566	0.832421131	0.73490395	0.444959804	0.405690874	0.655056139	-0.298557583	-0.194868826	-0.422256451	-0.301578048	-0.31500779	-0.164981091	-0.384679268
942	C20 H20 N3 O25 P	C20 H20 N3 O25 P	733.0116	13.289006	0.541281953	0.676737434	0.198712004	0.694830847	0.246617287	0.546412823	0.392797719	-0.191804121	-0.264557129	-0.105011059	-0.191883723	-0.204252969	-0.169839387	-0.205965595
943	C28 H42 O9	14-O-(alpha-D-mannopyranosyl)-7S,14S-dihydroxy-7,9,13,17-tetramethyl-2E,4E,8E,10E,12E,16E-octadecahexaenoic acid Esi+11.517999	522.2801	11.517999	1.560020941	1.326816083	1.811786249	1.397036714	1.685388075	1.467715317	1.599300691	1.791687439	1.543822412	2.087386067	1.710398986	1.891178804	1.74826816	1.819681448
944	C12 H18 N3 O5	C12 H18 N3 O5	284.1254	5.439987	0.874575098	0.914322531	0.948881383	0.940243429	1.015856236	1.389245509	0.642618959	0.449645036	0.390174887	0.520591881	0.41591223	0.502562266	0.603952232	0.350157502
945	C33 H67 N O9 P	Azelaoyl PAF Esi+12.717026	652.4558	12.717026	0.249478857	0.390425198	0.045179152	0.361291508	0.043523733	0.266811185	0.132318617	-0.089635003	-0.158983482	-0.006903484	-0.094293128	-0.098712064	-0.090870042	-0.088838728
946	C45 H77 O8 P	PA(20:2(11Z,14Z)/22:4(7Z,10Z,13Z,16Z))	776.5363	13.134019	0.624369489	0.712826145	0.321370653	0.759455207	0.333980392	0.580687108	0.502438696	-0.232666031	-0.295829263	-0.157313404	-0.225251705	-0.258019753	-0.197818964	-0.255133219
947	C15 H14 N O23 P S	C15 H14 N O23 P S	638.9413	11.736015	0.172840816	0.263041886	0.077859116	0.293681633	0.046218747	0.091666638	0.106418713	-0.033547477	-0.076747977	0.017989961	-0.039466012	-0.047716209	0.020655689	-0.068494255
948	C23 H48 N O7 P	LysoPE(0:0/18:0) Esi+13.648987	481.3166	13.648987	0.77781842	0.918123237	0.546746881	0.795450689	0.588397109	0.785302697	0.673695095	-0.544179347	-0.695713933	-0.363401244	-0.642883928	-0.399410767	-0.733439938	-0.42215607
949	C39 H56 O4	Caffeoylcycloartenol	587.4054	11.366965	0.548847684	0.418157726	0.656612432	0.426034254	0.561467668	0.520061006	0.551439935	0.343312415	0.321569008	0.369251919	0.335937429	0.326802401	0.3854798	0.316125549
950	C30 H40 N2 O2	Eicosapentaenoyl Serotonin	459.3035	5.8160057	0.092483515	0.050779275	0.308642348	0.113790435	0.160480299	0.11179228	0.24347225	-0.078066487	0.020807603	-0.196021541	-0.043877308	-0.142492792	0.064338642	-0.16988032
951	C24 H50 N O8 P	PS(O-18:0/0:0) Esi+9.2110195	511.3268	9.2110195	0.762847063	0.772901987	0.60472733	0.907409345	0.346618157	0.706091935	0.6810044	-0.577406642	-0.74664853	-0.375504039	-0.798565497	-0.274944813	-0.76911388	-0.453805922
952	C28 H52 O6	C28 H52 O6	484.3757	16.27594	1.412206819	1.450001752	1.130825304	1.432910946	1.209528141	1.193405214	1.372656492	-0.984477688	-1.157737278	-0.777782038	-0.938799608	-1.054762738	-0.880062581	-1.051797955
953	C23 H46	9-Tricosene	339.3853	13.639965	0.134764484	0.126099512	0.011176351	0.043521528	0.0840922	0.058759695	0.171571576	0.126799343	0.146867969	0.102857823	0.143422802	0.116848555	0.047272162	0.178073446
954	C21 H33 N3 O3	C21 H33 N3 O3	375.2577	10.613019	2.35054633	2.263181463	2.148369952	2.30189082	2.270203018	2.23274377	2.287952232	4.127422095	4.118961019	4.137516012	4.050688742	4.243690403	4.080781564	4.157492964
955	C15 H41 N9 O3 P	C15 H41 N9 O3 P	425.2978	11.177001	0.431393385	0.442353858	0.366493174	0.586950942	0.240587035	0.315414424	0.415395189	-0.155767734	-0.1456014	-0.167895993	-0.147586176	-0.190816117	-0.064487847	-0.214619241
956	C34 H49 N2 O P	C34 H49 N2 O P	531.3493	11.912027	1.243508674	1.256961193	1.347099541	1.328425464	1.147052831	1.443530515	1.212962014	0.648480025	0.682440543	0.607965723	0.692354142	0.5608072	0.764089147	0.573942565
957	C21 H39 O13 P	PtdIns-(1,2-dihexanoyl)	530.213	10.193016	0.439709426	0.45993966	0.256703876	0.164773292	0.554321272	0.594371004	0.32358085	0.510906364	0.634818608	0.36308123	0.4195555	0.582509381	0.68945053	0.395792362
958	C38 H74 N O9 P	PS(P-20:0/12:0)	718.496	12.504962	0.063306263	0.174286916	0.113661622	0.124857891	0.013572852	0.02277179	0.076505522	0.013059942	-0.046052149	0.083579628	0.015443479	-0.00843012	0.067486073	-0.02203059
959	C16 H12 N3 O23 P	C16 H12 N3 O23 P	644.9595	13.595964	0.472275635	0.603325873	0.127807492	0.631115409	0.198059336	0.45850887	0.332812343	-0.162655578	-0.223476089	-0.090097775	-0.15974602	-0.179567496	-0.126853308	-0.18573862
960	C17 H28 O8	1-O-(8R-hydroxy-8-methyl-3Z,9-decadienoyl)-beta-D-glucopyranose	360.1783	8.368016	0.817992858	0.658674421	0.940175743	0.67674377	0.868275251	0.413313057	0.965771728	-0.817391685	-0.702764076	-0.954140411	-0.706312665	-0.965349028	-0.545329136	-0.992800433
961	C17 H31 N O4	C17 H31 N O4 Esi+8.280022 :1	313.239	8.280022	0.443358867	0.386692413	0.418520537	0.304718683	0.656247772	0.26940517	0.504426956	0.353418425	0.400109534	0.297716752	0.254149865	0.50427758	0.270880789	0.406633481
962	C34 H56 N5 O10	C34 H56 N5 O10	694.3911	14.43996	0.216076418	0.41934827	0.040857434	0.096207265	0.470259324	0.070431398	0.321710294	-0.192281696	-0.323055592	-0.036270732	0.017735727	-0.453255955	-0.02987192	-0.296993262
963	C13 H7 N3 O19 P S	C13 H7 N3 O19 P S	571.9125	13.472971	0.403600311	0.528321124	0.077475735	0.559368893	0.149013021	0.384815247	0.273034704	-0.127230906	-0.176598595	-0.068336119	-0.124303967	-0.14234173	-0.08629387	-0.153624521
964	C44 H86 N O9 P	PS(P-20:0/18:0)	803.5954	13.780025	0.18588459	0.252565379	0.080712011	0.242915484	0.011529553	0.004319467	0.142405827	-0.030669903	-0.073651681	0.020606604	-0.005264823	-0.084937106	0.077128067	-0.100171226
965	C22 H45 N O3	C22 H45 N O3	371.3403	13.068039	1.307153655	1.48320816	1.019368574	1.467053935	1.159898295	1.604372794	1.123487886	-0.557350241	-0.650164792	-0.44662411	-0.573512441	-0.525175484	-0.688479647	-0.472806282
966	<none>	<none> Esi+6.2989917	697.7781	6.2989917	2.02218727	1.924650698	1.959319488	1.920971167	2.08409999	1.889508587	2.043196656	2.490061771	2.642323029	2.308416761	2.338712855	2.69901227	2.482602287	2.494871175
967	<none>	<none> Esi+13.556958	762.0329	13.556958	0.163392995	0.294477707	0.178949066	0.273668832	0.078614311	0.132445065	0.040047159	-0.004280486	-0.062415829	0.06507396	-0.001993824	-0.021742986	0.022924713	-0.02182068
968	C8 H12 N6 O3	C8 H12 N6 O3	240.0973	5.812009	0.25169021	0.34841924	0.087404406	0.359354572	0.059967497	0.185465152	0.212003796	-0.238708001	-0.355314575	-0.099598404	-0.30590391	-0.152908391	-0.2187355	-0.251585008
969	C37 H67 N O13	Erythromycin	750.4891	16.043962	0.860864764	0.740258062	0.919467842	0.803815344	0.847948813	1.03586419	0.706350967	0.913018824	0.886899604	0.944178595	0.959446321	0.848424552	1.194710622	0.731401743
970	C36 H62 N3 O S2	C36 H62 N3 O S2	616.4318	11.785972	0.172702277	0.300541476	0.104425014	0.28342736	0.046823389	0.113734791	0.067239241	-0.037188035	-0.100417319	0.038243392	-0.037647179	-0.037681453	0.004452138	-0.064034988
971	C20 H42 O6	C20 H42 O6	378.2978	12.864012	0.969376071	1.285197977	0.526721187	1.239328254	0.774971381	1.224032291	0.83412938	-0.600324065	-0.859738912	-0.290846705	-0.637004926	-0.5063726	-0.708163129	-0.530796248
972	C12 H22 S2	Dicyclohexyl disulfide	230.1151	5.459998	0.544168467	0.384221899	0.792195499	0.510830998	0.432790278	0.517835588	0.571039227	0.384108494	0.250588182	0.543395884	0.445184845	0.283644753	0.392373716	0.378779601
973	C34 H67 N O8 P	PC(12:0/14:1(9Z))	647.4447	7.9749827	0.695656191	0.688490476	0.725763217	0.892742757	0.443005514	1.028836471	0.435383814	-0.9579103	-0.858485661	-1.076522151	-1.158739223	-0.673892326	-1.228080855	-0.78372139
974	C17 H32 N O2	Methyloctatropine	299.2704	6.6639776	1.043726992	1.290849668	0.564855332	1.006440422	1.143128311	1.198477425	0.910631331	-0.23347838	-0.28944348	-0.166712997	-0.194194759	-0.288261266	-0.256201819	-0.218827742
975	C25 H54 N O6 P	PE(O-20:0/0:0)	517.3452	6.401985	0.241280788	0.067298422	0.537930491	0.291650218	0.267141949	0.00025514	0.413349637	-0.139778572	-0.030031476	-0.270704932	-0.116528017	-0.188694213	0.005304699	-0.233319102
976	C27 H46 O9	C27 H46 O9 Esi+12.188981	514.3185	12.188981	1.85216143	1.633060197	2.1611834	1.779126906	1.997713177	1.740782387	1.971576386	2.169247338	1.90490395	2.484604361	2.078631	2.278189075	2.035666624	2.255371745
977	C41 H76 N2 O15	Roxithromycin	836.5258	14.687011	0.718811509	0.785944705	0.509161216	0.750621759	0.57171431	0.61668858	0.658363636	-0.613099136	-0.785832268	-0.40703154	-0.575718222	-0.687646238	-0.585109405	-0.631145147
978	C27 H36 O8	Prednicarbate	488.2368	11.327972	0.72129696	0.692024598	0.642586233	0.637512135	0.669962747	0.539124918	0.709536838	-0.6970928	-0.770285511	-0.60977518	-0.627081167	-0.800816199	-0.626598309	-0.742543196
979	C21 H2 N2 O21	C21 H2 N2 O21	617.915	13.297044	1.496922064	1.525138402	1.628119761	1.505156782	1.596606503	1.574071818	1.589037863	0.723429029	0.747701496	0.694472402	0.731997197	0.698203174	0.752029911	0.704988987
980	<none>	<none> Esi+12.840024	493.8339	12.840024	1.861954889	2.02974235	1.736974034	1.914298689	1.877113332	2.005750247	1.852193647	1.099197801	1.198355967	0.980903848	1.137690014	1.033609824	1.159881832	1.06007257
981	C34 H70 S3	C34 H70 S3	574.4693	16.064957	1.21642031	1.283826242	0.993529151	1.202787943	1.087264817	1.123059661	1.158234729	-1.099345379	-1.304951108	-0.854061351	-1.074015579	-1.138557068	-1.09323385	-1.103285706
982	C9 H20 O5	C9 H20 O5	208.1307	3.9589963	0.649419232	0.678808626	0.585450203	0.626088284	0.540630032	0.632627708	0.628156839	0.230390846	0.286951759	0.16291467	0.276823461	0.157966621	0.339515758	0.160033995
983	C33 H48 N4 O6	L-Urobilinogen Esi+12.850024	596.3535	12.850024	2.625488179	2.507248978	2.710586211	2.665139153	2.621788335	2.517217721	2.667274982	3.84680695	3.672154671	4.055164054	3.805848694	3.888947487	3.686564788	3.950120976
984	C44 H86 N O10 P	PS(18:0/20:0) Esi+12.591005	819.5913	12.591005	0.085338106	0.020080225	0.292481043	0.051239672	0.175648386	0.249814298	0.099453449	0.100165917	0.071004672	0.134954771	0.126613404	0.040435541	0.197237053	0.03758058
985	<none>	<none> Esi+11.799007	435.792	11.799007	1.663066103	1.698205294	1.713461222	1.702535092	1.626209647	1.763148246	1.68048965	0.820003758	0.870974837	0.759196154	0.852401819	0.750772993	0.893070446	0.772894972
986	C22 H24 N3 O26 P	C22 H24 N3 O26 P	777.0375	13.13202	0.188491172	0.317796436	0.144588104	0.313189936	0.087715286	0.120859468	0.082389445	-0.023611231	-0.08657351	0.051501663	-0.029862493	-0.030288563	0.028325891	-0.057097008
987	C35 H71 N O3	Cer(d18:0/17:0) Esi+14.925029	553.5424	14.925029	2.552333375	2.642361	2.380161055	2.614487453	2.520671188	2.618265539	2.511980121	-4.459407528	-4.835929366	-4.010223581	-4.463508751	-4.420098253	-4.493794433	-4.437237023
988	C27 H46 O9	C27 H46 O9 Esi+12.032975	514.318	12.032975	0.728046856	0.674905518	0.783488888	0.560451322	0.79619383	0.732884884	0.734550153	0.564411709	0.597756545	0.524631904	0.532088935	0.562401301	0.656250093	0.505200119
989	C28 H44 F2 O3	24,24-difluoro-1?,25-dihydroxy-24a-homovitamin D3 / 24,24-difluoro-1?,25-dihydroxy-24a-homocholecalciferol	488.3062	6.5560207	0.896169688	0.660108635	1.096039022	0.554978178	1.212737692	0.610397236	0.971807377	0.760901669	0.454724218	1.126165995	0.516349023	1.096914315	0.470006934	0.948452221
990	C36 H65 O8 P	PA(20:3(8Z,11Z,14Z)/13:0)	655.4357	12.718014	1.562344622	1.56845717	1.651369469	1.593720489	1.600081388	1.561374719	1.665558533	0.70390023	0.740904803	0.659754425	0.71628303	0.669240135	0.717570986	0.695086191
991	C45 H72 O12	Oligomycin B	804.4991	16.864992	0.673018839	0.59290545	0.681696826	0.636915449	0.648292953	0.822441178	0.54062888	0.784821627	0.777468401	0.793593896	0.837146731	0.71417355	1.031346496	0.625877961
992	C29 H57 N O10 P	PC(16:0/5:0(COOH)) Esi+13.19098	610.3676	13.19098	1.358573601	1.101023976	1.609852422	1.122278019	1.590270548	1.177293556	1.449992459	1.975987087	1.726621267	2.273476135	1.799708731	2.208543023	1.769451632	2.109148104
993	C6 H11 N O	2-Acetylpyrrolidine Esi+3.7529938	113.0839	3.7529938	0.591835215	0.558022766	0.593368908	0.350527174	0.890850327	0.410873044	0.702183329	0.73611432	0.769468473	0.696323401	0.547083008	0.981131215	0.553080137	0.854123202
994	C30 H44 O5	21-Hydroxyisoglabrolide Esi+7.2590075	506.3061	7.2590075	0.438837406	0.797609023	0.069328269	0.503202939	0.132935504	0.774917453	0.160199793	0.157291992	0.356323017	-0.08014853	0.235674682	0.024114914	0.367466779	0.021784563
995	C19 H38 N2 O3	C19 H38 N2 O3	342.2876	9.531987	0.834751782	0.880555081	0.605032031	0.791290648	0.694711302	0.794732761	0.786300628	-0.36985682	-0.388604886	-0.347490707	-0.353426912	-0.390895406	-0.381043678	-0.362644241
996	C23 H3 N4 O20	C23 H3 N4 O20	654.9333	12.719975	1.473206262	1.4081523	1.706241391	1.486638126	1.525954122	1.404522734	1.628128764	0.710682609	0.702918767	0.719944735	0.719026415	0.679595958	0.70116686	0.716817763
997	C31 H45 N3 O4 S	Pateamine Esi+11.525994	554.3075	11.525994	2.493896339	2.33101503	2.69702172	2.446804711	2.636456926	2.322504453	2.620771851	4.437719183	4.079667432	4.86486864	4.188928719	4.768847904	4.177241334	4.605658849
998	C41 H64 O12	28-Glucosyl-19(29)-dehydroursolic acid 3-arabinoside Esi+15.237043	748.4374	15.237043	0.092520252	0.227988338	0.118962492	0.027762858	0.132998523	0.032364846	0.114292541	-0.005693854	-0.15098073	0.167630839	0.073684835	-0.109643671	0.088951957	-0.066715496
999	C36 H4 Cl2 N5 S2	C36 H4 Cl2 N5 S2	639.9283	13.227033	1.296429948	1.351013554	1.400507909	1.286298839	1.372178363	1.410454928	1.374672217	0.635218487	0.664895066	0.599814849	0.648333378	0.602375831	0.671864317	0.61159157
1000	C10 H16 N6 O2	C10 H16 N6 O2	252.1343	7.879019	1.768506936	1.581687336	1.929704221	1.658719343	1.844126042	1.451215966	1.944520843	1.908338777	1.738152932	2.111367505	1.757550265	2.09109132	1.66526178	2.065059473
1001	C13 H4 D10 N2 O4	DMABA-d10 NHS ester Esi+7.31701 :1	272.162	7.31701	0.040678137	0.050303186	0.302273075	0.245521668	0.06766241	0.012321651	0.14122359	-0.166066159	0.015220195	-0.382337598	-0.288402958	-0.016643551	-0.043934386	-0.244809012
1002	C16 H O20 P	C16 H O20 P	543.8813	11.459978	0.117352273	0.200741793	0.110661359	0.239438378	0.068952669	0.032188233	0.06536807	-0.004157341	-0.03834324	0.036625837	-0.006361093	-0.024609517	0.054410338	-0.041918081
1003	C21 H37 O6 P	CPA(18:2(9Z,12Z)/0:0)	416.231	6.284014	1.686857634	1.720066756	1.736416248	1.683979992	1.847032231	1.806492786	1.640188159	1.533351946	1.293981597	1.818916571	1.281910103	1.874561542	1.302735824	1.682038656
1004	C36 H64 O5	DG(15:1(9Z)/18:2(9Z,12Z)/0:0)[iso2]	576.4746	16.229002	2.114685126	2.229253186	1.909772736	2.169757419	2.031443123	2.163560321	2.047012664	-1.851541873	-2.094936986	-1.561175773	-1.837670487	-1.870459808	-1.85028953	-1.852349305
1005	C9 H20 O4	C9 H20 O4 Esi+4.7659936	192.1357	4.7659936	1.157125054	1.1022261	1.050309927	1.113611613	1.144024595	1.244457267	1.015381761	-0.749533947	-0.834499388	-0.648171666	-0.710540162	-0.814464689	-0.792755338	-0.721667523
1006	C15 H26 O5	C15 H26 O5 Esi+8.489012	286.1774	8.489012	1.919305495	1.784788584	2.008456328	1.868373899	1.970117046	1.771709484	1.986047157	2.002530146	1.862298386	2.169824177	1.895028408	2.14102925	1.930878681	2.048726486
1007	C15 H35 Cl N4 P	C15 H35 Cl N4 P	337.2251	8.090974	0.603483524	0.629931878	0.54330519	0.749140512	0.312274038	0.971513244	0.330776776	-0.831530849	-0.814302542	-0.852083916	-1.001669068	-0.575785463	-1.084415002	-0.668487119
1008	C7 H11 N O	2-Ethyl-5-imino-1-cyclopenten-1-ol	125.0836	3.5079966	0.739613454	0.605637539	0.716974581	0.60364264	0.805802629	0.524155119	0.743107667	0.450478025	0.517089151	0.371012121	0.43109013	0.488498126	0.452108874	0.449426557
1009	C15 H22 O6	3,7,8,15-Scirpenetetrol Esi+6.69101	298.1393	6.69101	2.413272857	2.239319097	2.544445822	2.345294341	2.488868322	2.35746035	2.438707933	3.218944462	3.038133716	3.434648509	3.137924311	3.301908064	3.21781695	3.21967141
1010	C32 H48 O6	(24E)-3alpha-Acetoxy-15alpha,22S-dihydroxylanosta-7,9(11),24-trien-26-oic acid Esi+7.340976	550.3321	7.340976	0.471338051	0.745508518	0.010589147	0.454210852	0.26571488	0.703550801	0.239692427	0.169510672	0.333616365	-0.026264541	0.213074296	0.085814842	0.334685609	0.063016304
1011	C19 H O23	C19 H O23	596.8918	11.867988	1.552506256	1.402871887	1.645513638	1.468292313	1.46904925	1.501790687	1.530842674	0.891586877	0.877229127	0.908715422	0.916944293	0.829230773	0.956634156	0.8496485
1012	C11 H18 N6 O2	C11 H18 N6 O2	266.1447	6.11202	0.93623452	0.913582904	0.959132922	1.03717033	0.882819567	0.987400459	0.880880001	0.652667628	0.718911011	0.573640434	0.7283814	0.592114654	0.778642985	0.571446674
1013	C37 H26 N5 O7 P	C37 H26 N5 O7 P Esi+9.970972	683.1567	9.970972	0.045147301	0.0406491	0.179121295	0.166198071	0.020683118	0.232374336	0.050584912	0.270439521	0.223153718	0.326850655	0.358480715	0.11365616	0.433150814	0.165533556
1014	C29 H53 N O7 P	PC(21:4(6Z,9Z,12Z,15Z)/0:0)	575.3869	6.968011	0.561043013	0.382182294	0.823754197	0.665943694	0.469757357	0.371751827	0.640850349	-0.288864503	-0.166425041	-0.434932634	-0.283599598	-0.316108076	-0.155603272	-0.374782929
1015	<none>	<none> Esi+6.2790146	424.7451	6.2790146	0.803410396	0.516220562	1.085399369	0.507065236	1.085119465	0.419134899	0.970827084	0.718914994	0.379201437	1.124187306	0.481778779	1.041580328	0.358079392	0.951559
1016	C11 H14 O4	3-(2,5-Dimethoxyphenyl)propanoic acid	210.0891	6.8599877	0.01864642	0.065163782	0.095148637	0.0385657	0.020710514	0.197338988	0.159302015	-0.023857089	-0.096969151	0.063364319	-0.0691734	0.015684332	-0.106108818	0.029173632
1017	C16 H30 N7 O2	C16 H30 N7 O2	352.2456	6.878017	0.441294371	0.222246336	0.73749309	0.437226882	0.44500737	0.231962734	0.510751188	-0.214369622	-0.084801687	-0.368941896	-0.168462189	-0.298441529	-0.081170781	-0.300247823
1018	C9 H12 O4	C9 H12 O4	184.0736	3.6710064	0.097123337	0.053050921	0.216083812	0.043483724	0.221873781	0.186662805	0.044489867	0.043673652	-0.153984484	0.279476341	-0.099097396	0.224105958	0.055720311	0.035906728
1019	C11 H19 N7	C11 H19 N7	249.1658	8.806023	0.456356162	0.344907774	0.382816487	0.308523142	0.557457259	0.087594152	0.607425628	-0.488783063	-0.459692693	-0.523487364	-0.338935353	-0.74630281	-0.11113465	-0.732266908
1020	C30 H48 N2 O4	Vicenistatin Esi+11.565988	499.3535	11.565988	0.363952044	0.430679367	0.251305961	0.58041581	0.182134355	0.599093619	0.261201314	-0.261552635	-0.338880261	-0.169302134	-0.298415323	-0.237914436	-0.350815265	-0.204001729
1021	C30 H44 O10	Vernadigin	564.2893	7.80799	0.402424784	0.464055435	0.325743895	0.354751494	0.416207452	0.296851991	0.425440186	-0.514590519	-0.649534323	-0.353604928	-0.448549462	-0.649580581	-0.432431911	-0.567561201
1022	C45 H67 O8 P	PA(20:5(5Z,8Z,11Z,14Z,17Z)/22:6(4Z,7Z,10Z,13Z,16Z,19Z))	394.2167	6.178989	1.439929119	1.374413044	1.55112518	1.421442577	1.599985961	1.541228953	1.368057917	1.304229417	1.040721485	1.618589758	1.063396968	1.632310228	1.116701717	1.425135435
1023	C24 H51 N O7 P	PC(16:0/0:0)[rac] Esi+12.569012	495.3327	12.569012	1.575193094	1.516462291	1.445970022	1.51189375	1.39341458	1.466847845	1.498354624	-3.481650686	-3.643546551	-3.288511759	-3.496414022	-3.458774425	-3.657332803	-3.368381953
1024	C11 H13 N3 O3 S	Sulfamoxole Esi+4.2509904	284.0929	4.2509904	0.101065654	0.248093918	0.122088952	0.209031081	0.398519619	0.187981338	0.322399962	0.335743938	0.574413735	0.051015056	0.242879201	0.527658771	0.201135946	0.422530669
1025	C10 H20 N6 O4	Asparaginyl-Arginine Esi+9.316007	288.1574	9.316007	1.212367251	1.263370724	0.894884689	1.137311923	1.079528085	0.946525774	1.220301878	-1.076859962	-1.241288123	-0.880700051	-1.052389995	-1.087401918	-1.010026933	-1.119949678
1026	C19 H29 F O3	9a-Fluoro-B-hydroxyandrosterone Esi+5.692994	324.2144	5.692994	0.438099825	0.284014862	0.634370605	0.511180968	0.340302506	0.310571815	0.438022492	-0.208724314	-0.105892199	-0.331401222	-0.165966933	-0.259806458	-0.103133923	-0.276802328
1027	C38 H40 O21	Quercetin 3-(6'''-sinapylglucosyl)(1-2)-galactoside	849.2433	14.724049	1.092473793	0.953462394	1.049396586	1.108719971	0.899990862	0.958752699	0.990622604	0.910175942	0.802974195	1.038065745	0.943630225	0.852752868	0.827584167	0.963425902
1028	C25 H7 N2 O19 P	C25 H7 N2 O19 P	669.9386	12.176021	1.590854015	1.571342274	1.697372977	1.597990939	1.5606512	1.62448325	1.655894622	0.876467329	0.908872106	0.837808999	0.908320092	0.809929698	0.944188794	0.832804805
1029	C25 H40 N2 O7 S	Lipoxin D4	512.2597	10.077982	1.456157079	1.430481113	1.414182491	1.46876961	1.417728744	1.630805423	1.366158581	2.061813349	1.988643813	2.149103321	2.103618353	1.972483222	2.311463909	1.900854434
1030	C23 H6 N2 O22	C23 H6 N2 O22	661.9412	13.115981	1.157747862	1.212991216	1.272167123	1.173043261	1.215455934	1.249070167	1.237805576	0.564314169	0.587485111	0.536671641	0.588309519	0.515424055	0.592456036	0.546170071
1031	C37 H62 O12	Cyclopassifloside X Esi+13.517027	698.4224	13.517027	0.381262947	0.483513982	0.136568268	0.28604757	0.437107761	0.338323896	0.3507673	-0.29427221	-0.50265712	-0.045672668	-0.203271249	-0.435702948	-0.358504864	-0.252859051
1032	C30 H51 N5 O6	C-6 NBD-dihydro-Ceramide Esi+11.85897	577.378	11.85897	0.203100154	0.118464541	0.416396643	0.222815059	0.219607104	0.347142474	0.21013708	0.103338045	0.073809345	0.138565265	0.118892796	0.061688405	0.172989282	0.058431326
1033	C41 H66 O14	Dihydrodigoxin	782.4425	13.379961	1.749082287	1.552831121	1.876349287	1.652049826	1.800842074	1.62888651	1.809803976	2.133442559	1.93242754	2.373249951	2.04602166	2.235508631	1.997011691	2.221404566
1034	C29 H60 N O7 P	LysoPE(24:0/0:0)	564.4036	13.030025	0.422921298	0.548164021	0.106574032	0.579019372	0.167764672	0.400758842	0.294891841	-0.123198549	-0.174695225	-0.061763918	-0.121048778	-0.138198098	-0.087522433	-0.146200256
1035	<none>	<none> Esi+6.380989	446.7584	6.380989	1.548794218	1.531181539	1.564074729	1.48358049	1.670601074	1.455304267	1.552158717	1.405717329	1.133603346	1.730344536	1.164589343	1.736386563	1.087437099	1.610924319
1036	C18 H37 N O	Stearamide	283.287	15.531985	1.817524466	1.800570753	1.534178313	1.707847232	1.73088469	1.673771165	1.757455805	-1.252641121	-1.389318012	-1.089587989	-1.220556454	-1.295880287	-1.203605246	-1.284256357
1037	C20 H40 N6 O6	C20 H40 N6 O6	460.3005	10.23501	0.036530354	0.120417605	0.021028263	0.030540066	0.130131868	0.255154047	0.043522149	0.003408302	0.075371779	-0.082442864	-0.017730738	-0.002095652	0.129006905	-0.077569745
1038	C42 H76 N O9 P	PS(P-18:0/18:3(9Z,12Z,15Z))	769.5283	12.768007	0.191636403	0.309670605	0.010554817	0.335004413	0.03216328	0.323265055	0.039039028	-0.075530222	-0.137426819	-0.001688668	-0.12660849	-0.025292379	-0.1602403	-0.020914514
1039	C21 H48 N7 O5 P	C21 H48 N7 O5 P	509.3438	12.17503	1.712250359	1.729009589	1.730684479	1.604125479	1.816076761	1.787393153	1.708521483	1.061142366	1.113510369	0.998668257	1.042837446	1.062634431	1.145559539	1.006715504
1040	C9 H9 N O3	1-(4-Methoxyphenyl)-2-nitroethylene	179.0582	4.541993	0.489587212	0.450335913	0.504520483	0.477068191	0.373243934	0.390879397	0.510053662	-0.466628824	-0.322461432	-0.638617993	-0.406748249	-0.536237889	-0.290834612	-0.57996983
1041	C18 H28 N6 O5 S	Cys Arg Tyr	440.1811	13.862043	0.141762397	0.367566888	0.091863064	0.174403693	0.119245649	0.279791283	0.096124797	-0.071448318	-0.14921499	0.021325957	-0.086752579	-0.021480609	-0.10863932	-0.047469909
1042	C29 H57 N O9 P	PC(16:0/5:0(CHO)) Esi+12.900956	611.4111	12.900956	1.771173374	1.705818526	1.717002953	1.706378755	1.712132916	1.623687359	1.801448259	1.16281588	1.195321737	1.124036964	1.181881675	1.118575902	1.138993878	1.178174803
1043	C9 H12 O4	(?)-threo-1-(4-Hydroxyphenyl)-1,2,3-propanetriol Esi+3.9279916	184.0737	3.9279916	0.37386086	0.649628107	0.070376715	0.553480178	0.272427091	0.173265104	0.516052252	-0.39265371	-0.6879989	-0.040312079	-0.450962932	-0.33481534	-0.172923583	-0.534321817
1044	C10 H18 N5 O19 P5	adenosine 5'-pentaphosphate	683.9541	13.066967	1.456933871	1.434389202	1.513467191	1.377540126	1.512211742	1.408284268	1.524291344	0.808964196	0.840073799	0.771850986	0.806791612	0.79597151	0.821212171	0.801067476
1045	C34 H58 O6	Campesteryl glucoside Esi+15.159966	562.4208	15.159966	0.467685294	0.244135031	0.71266237	0.561499926	0.526585689	0.407954336	0.456319215	-0.269385479	-0.099555135	-0.4719901	-0.212572314	-0.40253587	-0.22835853	-0.295837065
1046	C9 H12 O	2-(1-Pentenyl)furan	136.0886	4.21501	0.321183244	0.284011846	0.226859484	0.057386519	0.436771496	0.042132138	0.339917223	-0.50081384	-0.463678611	-0.545115517	-0.334812491	-0.731904807	-0.369631141	-0.585392159
1047	C31 H57 N11 P	C31 H57 N11 P	614.4517	15.2939625	0.370469604	0.244995907	0.453323795	0.49660809	0.142174839	0.409657922	0.31288141	0.456222096	0.321132419	0.61738171	0.595240764	0.250652675	0.47118256	0.446576533
1048	C22 H30 N4 O4	Trp Pro Leu	414.2243	10.129002	0.200279237	0.266091222	0.054519613	0.32235417	0.082727834	0.064667765	0.266023177	-0.184540322	-0.348892191	0.011528574	-0.20101212	-0.186591369	-0.085331651	-0.248503807
1049	C29 H61 N25 O2	C29 H61 N25 O2	791.5419	12.717026	0.407547549	0.494797441	0.13125678	0.556055107	0.093173206	0.359062232	0.283976597	-0.13816192	-0.199638073	-0.064821949	-0.152000558	-0.13864701	-0.094514818	-0.166302815
1050	C13 H4 D10 N2 O4	DMABA-d10 NHS ester Esi+6.423989	272.1617	6.423989	1.205805363	1.049308746	1.206759127	1.050450306	1.193327735	1.116697348	1.188888117	1.57919042	1.503483124	1.669507897	1.487017293	1.679594997	1.627515681	1.548033344
1051	C24 H41 N O10	Mycalamide A	520.3019	14.397965	0.669597887	0.508090736	0.77167853	0.572082273	0.650872954	0.679695074	0.630405235	0.560092544	0.502124192	0.62924777	0.560574929	0.554637007	0.622351281	0.519952042
1052	C28 H45 N3 O5	4S,5S-antillatoxin A	503.3297	5.977011	0.016075701	0.166641182	0.244855956	0.012634004	0.057604348	0.257353075	0.186756798	-0.037911571	0.07276854	-0.169951002	-0.010379545	-0.093171315	0.127905176	-0.144819737
1053	C22 H46 N6 O2 P	C22 H46 N6 O2 P	457.3453	10.232008	0.837031703	0.885461513	0.761315676	0.83367854	0.747369395	0.880677882	0.820732671	0.421479142	0.501136605	0.326449188	0.447101014	0.360609464	0.496069725	0.373387846
1054	C43 H76 N O10 P	PS(17:0/20:4(5Z,8Z,11Z,14Z))	796.515	11.250982	1.12803374	1.140481355	1.099069646	1.149153878	0.983163409	1.227176549	1.07065374	0.652439389	0.694033876	0.602817896	0.688599095	0.568270291	0.76648823	0.578907899
1055	C31 H2 N O6 P	C31 H2 N O6 P	514.9614	4.630992	0.868457948	0.912194459	0.640390338	0.898196089	0.803692334	0.816272256	0.903512388	0.442048681	0.595274411	0.259253075	0.457814244	0.426483373	0.447729299	0.438386178
1056	C20 H39 N O4	N-palmitoyl threonine	357.2873	10.532979	0.753997568	0.612515511	0.788519563	0.646123899	0.828840209	0.63615143	0.749069632	-0.538099632	-0.429155454	-0.668068125	-0.378382522	-0.777435784	-0.386519422	-0.635828977
1057	C42 H72 O13	Ginsenoside Rg3	806.479	14.204032	0.133315534	0.039206507	0.360671364	0.126808984	0.120736681	0.174247857	0.106675247	0.182363099	0.046772555	0.344120238	0.215296044	0.136458034	0.208988003	0.165197042
1058	C20 H3 O11 P S3	C20 H3 O11 P S3	545.8575	11.461003	1.575443406	1.584248804	1.631541129	1.569665187	1.53411579	1.61272932	1.610547122	0.827308572	0.872809293	0.77302701	0.849960894	0.769465108	0.890352715	0.786661691
1059	C32 H56 O5	C32 H56 O5 Esi+16.158983 :1	520.4129	16.158983	1.266124885	1.39867704	0.941465766	1.322829708	1.100558304	1.156613719	1.257734359	-0.998119108	-1.250145235	-0.697456359	-0.98756215	-1.026912669	-0.935196561	-1.038687592
1060	C36 H50 O7	Glycosyl-4,4'-diaponeurosporenoate	594.3583	7.4389906	0.46577529	0.756504707	0.031144428	0.440775967	0.289857028	0.732169124	0.209780688	0.164036637	0.334410537	-0.039216436	0.195499265	0.095894587	0.3358873	0.053238184
1061	C15 H27 N5 O5	Pro Lys Asn	357.1993	4.6099887	0.422063346	0.570596232	0.282705824	0.296496742	0.544149058	0.401562684	0.448391143	-0.287309666	-0.312247762	-0.257558955	-0.248253623	-0.332094575	-0.29936611	-0.279536433
1062	C31 H46 O10	Oscillatoxin A	578.308	13.335997	1.397750403	1.186785028	1.721569291	1.360254569	1.514962751	1.417134549	1.414717531	1.920225379	1.623896815	2.273740156	1.930642197	1.940651108	1.860989649	1.958416836
1063	C32 H54 O5	Ganoderiol C Esi+16.194033	518.3951	16.194033	0.394829911	0.490022612	0.272448429	0.30128101	0.434894627	0.269696262	0.433256894	-0.042349553	-0.128812967	0.060799782	0.034287732	-0.168009881	0.0065052	-0.073848013
1064	C16 H2 O18 P S	C16 H2 O18 P S	544.8677	13.114991	1.560361652	1.599533279	1.665201726	1.564561056	1.626335095	1.558131763	1.675816887	0.719776334	0.745724469	0.688820664	0.734854665	0.684077683	0.71377156	0.723647833
1065	C13 H25 N O2	C13 H25 N O2	227.1882	9.2439995	0.093472929	0.065723645	0.252420678	0.176851329	0.146003265	0.221745585	0.297858029	0.057311123	0.080288126	0.02989996	0.019124751	0.148094866	-0.253471338	0.257684025
1066	C32 H56 O5	C32 H56 O5 Esi+16.082027	520.414	16.082027	0.912337017	1.070912507	0.480992808	0.930622728	0.73107531	0.793907507	0.88115216	-0.602882154	-0.872880048	-0.280779404	-0.618335034	-0.597356597	-0.602123708	-0.603371153
1067	C5 H14 N O	Choline Esi+11.405023	103.0997	11.405023	0.896373912	0.828494277	0.768604865	0.826475911	0.734458927	0.829183483	0.784501419	-1.136708478	-1.169591113	-1.09748007	-1.152423356	-1.117250162	-1.244959385	-1.066915129
1068	C12 H8 O3	5-Methylangelicin	222.0294	3.6500077	0.39921551	0.20274304	0.554948386	0.236425254	0.338668216	0.414297662	0.317465018	0.316196772	0.156354285	0.506886055	0.311588106	0.323204681	0.346238899	0.296827506
1069	C14 H25 N5 O6 S	Met Gln Asn	408.1769	4.793008	1.341172446	1.237360306	1.271789594	1.49701395	1.233156817	1.679736839	1.062079316	0.869418877	0.900330059	0.83254238	0.92338082	0.797803761	1.080443495	0.733363532
1070	C18 H20 N2 O3	C18 H20 N2 O3	312.1549	5.5729985	0.289226113	0.285343864	0.218382463	0.456248894	0.089413346	0.22380462	0.267491271	0.503543926	0.371084897	0.661565223	0.66475049	0.284289529	0.399462354	0.57064915
1071	C44 H59 N O5	7-Epizucchini factor A	698.4717	13.75197	0.072264647	0.155083814	0.101643265	0.197830779	0.048151006	0.13692523	0.008269281	0.138921421	0.134743313	0.14390583	0.129187989	0.130980353	0.120196102	0.150994324
1072	C8 H14 O5 S	2-(3'-Methylthio)propylmalic acid Esi+15.493958	222.0561	15.493958	1.824119743	1.747290295	2.007543598	1.881898499	1.802520647	1.856869944	1.836994924	1.224982246	1.100863863	1.373053301	1.274610835	1.17380428	1.114669858	1.296104707
1073	C21 H22 N3 O26 P	C21 H22 N3 O26 P	763.0224	12.375	0.249570563	0.166004285	0.436839	0.231868018	0.28604138	0.300755155	0.28793691	0.17564914	0.149661663	0.206651744	0.207047361	0.109084145	0.22244064	0.145480936
1074	<none>	<none> Esi+12.456036	442.8	12.456036	1.727748502	1.79176275	1.702134136	1.762002787	1.708248672	1.819952797	1.726536638	0.9153848	0.978227971	0.840414	0.957204585	0.838114368	0.990546213	0.866925468
1075	C8 H21 N12 O2	C8 H21 N12 O2	317.188	5.831999	1.04675973	0.817301791	1.243904046	1.011700491	1.122928958	1.088311401	0.938990089	0.625312769	0.458311164	0.824542753	0.49402712	0.808198345	0.546210184	0.676313119
1076	C18 H39 N O2	Enigmol	301.2978	10.711989	1.21211488	1.018084277	1.889057103	1.804381803	0.925738357	1.784120396	1.054935202	0.405291675	0.379421388	0.436154475	0.430486615	0.377371116	0.430292587	0.389172667
1077	C23 H38 O8	C23 H38 O8 Esi+13.142028 :1	442.2567	13.142028	0.875325058	0.584173822	1.073888862	0.673513462	1.01619021	0.665744513	0.945363694	0.882396246	0.648846178	1.16101738	0.705592497	1.142325841	0.627579899	1.046685733
1078	C49 H93 O13 P	PI(18:1(9Z)/22:0)	942.6093	11.625982	1.043787584	0.901511129	1.166262118	1.010500558	0.948834537	1.108178291	0.957136048	0.596330557	0.585101577	0.609726532	0.621385434	0.528550797	0.706211321	0.52548638
1079	C25 H50 Cl N7 O S	C25 H50 Cl N7 O S	531.3534	12.144026	1.439343484	1.46992845	1.326070248	1.392998996	1.266067534	1.682989961	1.187019782	1.247746987	1.363201621	1.110011634	1.345143252	1.070802816	1.568165385	1.041161441
1080	C18 H17 N3 O22 P S	C18 H17 N3 O22 P S	689.9753	12.134018	0.420606944	0.309915929	0.572385703	0.403258532	0.356259168	0.474831563	0.412797866	0.288561202	0.260794878	0.32168594	0.313449241	0.230661487	0.352875909	0.247095141
1081	C29 H48 O6	Homodolicholide	492.345	11.008034	0.296644372	0.32245592	0.187163643	0.456565436	0.093108382	0.285734541	0.205279223	-0.128734976	-0.127513745	-0.130191883	-0.139885716	-0.140838828	-0.095704939	-0.150030658
1082	C35 H52 N5 O P	C35 H52 N5 O P	589.3956	12.947018	1.68138947	1.704457887	1.597625216	1.667649405	1.693885835	1.681623146	1.677236037	1.242920361	1.327226895	1.142344145	1.285720193	1.174185505	1.302878538	1.204263116
1083	C22 H38 O9	C22 H38 O9 Esi+10.006005	446.2522	10.006005	1.291952293	1.102241323	1.590491539	1.32066807	1.305025771	1.34604403	1.285938484	1.451649592	1.27756019	1.659335195	1.464823192	1.434897366	1.467017459	1.441741362
1084	C30 H57 O8 P	PA(15:1(9Z)/12:0) Esi+15.099055	576.3835	15.099055	0.374682315	0.339745283	0.246095822	0.413029321	0.143326461	0.345772357	0.206894806	-0.117689433	-0.194195645	-0.026418865	-0.108893059	-0.139911201	-0.143008128	-0.101365538
1085	C45 H88 N13 O2 P S	C45 H88 N13 O2 P S	905.6635	13.992977	0.066464128	0.14840203	0.205876891	0.099341859	0.076759427	0.149957048	0.05488335	0.021703138	-0.031792874	0.085522943	0.047181342	-0.032058015	0.136672908	-0.052422108
1086	C11 H18 O5	C11 H18 O5	230.1151	5.3249974	0.03368127	0.14041162	0.216453182	0.08079511	0.060291909	0.132778386	0.111409563	-0.029554508	-0.164696189	0.131667147	-0.021273616	-0.040646961	-0.111136879	0.023044653
1087	C20 H32 O8	Cincassiol B Esi+11.728022	400.2097	11.728022	1.289744823	0.931640082	1.766585965	1.112518439	1.530172355	1.250630232	1.337073305	1.495536776	1.171260489	1.882392698	1.336076314	1.714626859	1.402959742	1.555224601
1088	C19 H37 N5 O6	Istamycin C1	431.2724	4.869996	0.350726078	0.135221727	0.599990527	0.395720997	0.439457906	0.286399491	0.418227032	0.226761461	0.131664999	0.340209872	0.212714922	0.287306609	0.133752025	0.286728071
1089	C32 H54 O5	Ganoderiol C Esi+15.084974	518.3961	15.084974	1.758771124	1.942290336	1.526171802	1.876457097	1.659414391	1.826975775	1.724161837	-1.152107396	-1.392680631	-0.865107747	-1.163180304	-1.155327543	-1.138719633	-1.16073898
1090	C17 H2 N2 O12 P S2	C17 H2 N2 O12 P S2	520.8786	13.227033	0.52595657	0.635221053	0.233934018	0.687926033	0.271544147	0.511805609	0.398283997	-0.172284102	-0.214336054	-0.122116861	-0.168453224	-0.187938933	-0.130924301	-0.198950289
1091	C42 H79 O12 P	PI(P-18:0/15:1(9Z))	805.5189	13.802982	0.197769397	0.150540473	0.77603644	0.110536518	0.350527302	0.012328792	0.389724401	0.296085981	-0.024333338	0.678340608	0.225310681	0.380069796	0.081560606	0.434398394
1092	C26 H36 O10	Gibberellin A37 glucosyl ester	525.2571	10.193997	0.295974409	0.239435702	0.207715587	0.059448268	0.577293661	0.349076462	0.247399095	0.363878015	0.414515826	0.303467994	0.155687056	0.59891061	0.44035717	0.314569086
1093	C25 H50 N O4	(R)-Stearoylcarnitine	427.3642	12.631028	0.4195485	0.642660019	0.003161754	0.43925107	0.320424888	0.373667662	0.380839257	-0.238674898	-0.43480643	-0.004693421	-0.220907609	-0.279982833	-0.223993389	-0.248140608
1094	<none>	<none> Esi+13.488023	784.0457	13.488023	0.08227765	0.2308359	0.305194971	0.16101507	0.159475474	0.056370345	0.052617963	0.019054902	-0.041494076	0.09128877	0.024057986	-0.002594967	0.045143053	0.002234909
1095	C24 H42 O9	C24 H42 O9 Esi+11.200998	474.2815	11.200998	1.204004945	1.17555743	1.314337868	1.21547096	1.268149797	1.244100746	1.24008328	1.567784729	1.479339706	1.67329809	1.64861016	1.414626715	1.66849312	1.502854319
1096	C13 O17 S2	C13 O17 S2	491.8585	12.834976	0.122364038	0.208593922	0.151787734	0.243043455	0.10169169	0.12208642	0.01401471	-0.034585826	-0.062846608	-0.000871209	-0.0399232	-0.040454985	-0.018295997	-0.045088479
1097	C15 H24 N6 O5	His Asn Val	368.1809	9.036009	0.825526157	0.786313386	0.862385646	0.853533965	0.811020293	0.90485205	0.780721832	0.681592235	0.66398084	0.702602319	0.70072784	0.642742074	0.738991908	0.64458455
1098	C13 H22 O2	(Z)-3,7-Dimethyl-2,7-octadienyl propionate	210.1614	9.175023	0.486321762	0.687152658	0.397308948	0.57322285	0.466059344	0.871406482	0.351901248	-0.409720682	-0.479112287	-0.326937715	-0.517037972	-0.261904334	-0.591898296	-0.292264062
1099	C19 H34 O7	Tsangane L 3-glucoside Esi+9.754009	374.2295	9.754009	0.467754906	0.372055951	0.634253596	0.585040913	0.473261631	0.440561214	0.476212296	-0.529854487	-0.336204312	-0.760875747	-0.485237851	-0.610579583	-0.438071682	-0.589030243
1100	C10 H20 O2 S	Hexyl 3-mercaptobutanoate	204.1187	0.8529979	0.551343207	0.650538384	0.314308234	0.394238327	0.60357403	0.69382633	0.41463363	0.541864071	0.746032469	0.298294753	0.522416199	0.543504557	0.759114489	0.401794722
1101	C40 H50 O2	Rhodoxanthin Esi+6.541993	561.3714	6.541993	0.158179069	0.019269166	0.452828978	0.218202243	0.182189294	0.069465018	0.332266218	-0.116193505	0.001193253	-0.256233849	-0.098941085	-0.157920467	0.033957009	-0.213001074
1102	C14 H20 O5	Kamahine C Esi+7.1140113	268.1289	7.1140113	0.768946467	0.617542526	0.909750766	0.648493582	0.841462835	0.595888007	0.84051327	0.778327482	0.66307456	0.915822197	0.725173238	0.828359963	0.65486329	0.857929396
1103	C8 H8 Cl2 I O3 P S	Iodofenphos	433.8161	11.799007	0.472220826	0.551666971	0.223394423	0.586496767	0.251799835	0.363138804	0.388343371	-0.169307962	-0.213473054	-0.116619781	-0.164846965	-0.194670577	-0.114369842	-0.204728591
1104	C21 H33 F O5	9a-Fluorotetrahydrocortisol Esi+5.2030025	384.2351	5.2030025	0.216383211	0.340274245	0.003885175	0.206697644	0.113723054	0.317389978	0.115656587	0.07508577	0.170207101	-0.038392308	0.110604955	0.008154728	0.194200301	-0.001711756
1105	C19 H35 N O5	C19 H35 N O5	357.2505	8.383027	0.223440404	0.341094116	0.684463219	0.335168304	0.765338028	0.536366655	0.604206553	0.252671772	-0.154986653	0.739001121	-0.125076014	0.788260514	-0.286821205	0.60050277
1106	C26 H20 N22 O4	C26 H20 N22 O4	704.205	16.700977	2.146742178	2.201629433	2.237774875	2.245817823	2.195941413	2.267184027	2.159827774	1.623885894	1.553588334	1.70774965	1.645681013	1.612089907	1.514364878	1.694498128
1107	C28 H44 N7 O4	C28 H44 N7 O4	542.3458	12.521978	1.516307888	1.370097237	1.385661446	1.414188971	1.328459303	1.441121505	1.369096589	1.684427669	1.700748039	1.664957754	1.725039728	1.606756839	1.858314441	1.572316461
1108	C8 H15 N O2	Lentiginosine	157.1101	3.9270017	0.284855664	0.078003533	0.893494578	0.472371442	0.059801355	0.280632318	0.224910688	-0.287471592	0.201832074	-0.871202281	-0.41278901	-0.149831731	-0.208462278	-0.338411808
1109	C32 H32 O16 S4	TS-TM-calix(4)arene	799.0513	13.083007	0.154832916	0.253788366	0.138529093	0.22609295	0.072195755	0.094955949	0.049210235	0.002096978	-0.048799859	0.06281601	0.013150642	-0.02990065	0.039617503	-0.022093887
1110	C26 H36 O5	2-Angeloyl-9-(3-methyl-2E-pentenoyl)-2b,9a-dihydroxy-4Z,10(14)-oplopadien-3-one	445.2873	5.6149926	0.603309011	0.526232164	0.683861988	0.464397646	0.7880025	0.725325877	0.502758687	0.235707308	0.215285618	0.260070026	0.17343996	0.318950313	0.283042935	0.205188285
1111	C35 H70 O8 P S	1,2-ditetradecanoyl-sn-glycero-3-phosphosulfocholine	658.4676	14.465031	0.178967018	0.269952717	0.03218888	0.244787239	0.077823163	0.208723349	0.082748735	-0.08468971	-0.170902466	0.018160597	-0.093169611	-0.058899629	-0.114186462	-0.065672067
1112	C7 H13 N O2	3beta,6beta-Dihydroxynortropane	143.0949	0.87899864	0.7486288	0.661252176	0.944387863	0.713851902	0.97037685	0.559031935	1.032671674	-0.288653769	-0.374051609	-0.186775644	-0.319780533	-0.249214489	-0.331877748	-0.260785677
1113	C25 H42 O6	3beta-(3-methyl-butanoyloxy)-villanovane-13alpha,17-diol Esi+11.728022	446.8137	11.728022	0.228082952	0.16783162	0.383329907	0.168128002	0.311649611	0.362677741	0.221966821	0.155531746	0.147103563	0.16558642	0.16963359	0.106388796	0.255047545	0.091370244
1114	C6 H6 N6 O2	Temozolomide	194.0554	4.203992	0.592549721	0.329121919	0.752010364	0.389709035	0.65338934	0.681010548	0.426891502	0.491926129	0.318195841	0.699183316	0.430085886	0.566909618	0.682631884	0.368971103
1115	C27 H41 N3 O7	Vignatic acid B	536.3165	6.849984	0.427764488	0.708923795	0.045978075	0.427594161	0.204012711	0.671304558	0.175513631	0.143499185	0.309441428	-0.054467001	0.190538834	0.056201093	0.313368738	0.033978025
1116	C21 H32 N3 O8	C21 H32 N3 O8	454.2182	9.354986	1.663798222	1.552386682	1.730089755	1.609979746	1.731498068	1.676813672	1.679041613	2.522201894	2.458960083	2.597648264	2.464942631	2.556644654	2.533078017	2.515189656
1117	C19 H35 N O4	CAY10580 Esi+9.818996	341.2562	9.818996	0.240573805	0.256591253	0.237786108	0.182334698	0.336830731	0.299171563	0.289617633	0.203556572	0.28716259	0.10381606	0.218954691	0.173463136	0.261758587	0.166031588
1118	C15 H22 O5	Bisbynin Esi+7.9139724	282.1441	7.9139724	0.426308644	0.248930068	0.640683938	0.354552808	0.505998914	0.455939276	0.420210688	0.507635171	0.350235465	0.695410258	0.484177253	0.514468226	0.47497795	0.528690484
1119	C8 H23 N10 P	C8 H23 N10 P	290.1838	11.739012	0.113297083	0.291049417	0.148243496	0.101477006	0.309961709	0.247364039	0.012981017	-0.048492261	0.116430665	-0.245242419	-0.180524847	0.097919331	0.105752582	-0.147939595
1120	C50 H70 O2	2-demethylmenaquinone-8	701.5277	13.561021	0.101087028	0.185914733	0.16990655	0.182942247	0.080310076	0.002789054	0.008105696	0.016269932	-0.024485983	0.064891025	0.038415817	-0.032013785	0.098822291	-0.036954615
1121	C56 H85 N O13	Prorocentrolide	978.5892	14.64898	0.846760543	0.863130527	0.707608995	0.8425466	0.791326588	0.598791717	0.910681546	-0.736042816	-0.878001002	-0.566689191	-0.635408409	-0.893960466	-0.522390143	-0.873792566
1122	C24 H34 N2 O2	CAY10401	382.2563	6.427986	0.196557871	0.03894129	0.553650261	0.214046492	0.21685678	0.050264942	0.327689724	-0.114763393	0.016923317	-0.271863328	-0.074809563	-0.190861063	0.03430925	-0.210876018
1123	C33 H6 N3 O14 P	C33 H6 N3 O14 P	698.9597	12.591005	1.595784494	1.641254235	1.685334748	1.713402569	1.597652945	1.678534504	1.684908202	1.030555584	1.045959851	1.012178564	1.068369242	0.957125848	1.067908151	1.006473008
1124	C41 H79 O10 P	PG(13:0/22:1(11Z))	761.5291	13.559022	0.631908109	0.787344287	0.223780591	0.827367897	0.251270409	0.566950428	0.505116916	-0.222921127	-0.318399689	-0.109016878	-0.248777161	-0.201546878	-0.185997865	-0.246726915
1125	C22 H40 O5	17,20-dimethyl Prostaglandin F1?	384.285	13.84101	0.539799531	0.541466731	0.507963861	0.529980922	0.535872551	0.525125785	0.540810927	0.450045578	0.496435375	0.394703364	0.467302604	0.432016562	0.469882755	0.437255819
1126	C31 H63 N8 O P	C31 H63 N8 O P Esi+16.056948	590.4741	16.056948	1.2540404	1.244571202	1.073671442	1.211057011	1.11590575	1.204315581	1.141421024	-1.180744823	-1.414257674	-0.902168089	-1.21878949	-1.137289388	-1.309823823	-1.097522836
1127	C22 H21 N10 O19 P S	C22 H21 N10 O19 P S	792.043	12.724043	0.094087981	0.02544492	0.313727742	0.038830639	0.265058662	0.165070571	0.155552257	0.11210243	0.082913573	0.146924225	0.127504523	0.070337056	0.161560536	0.080214967
1128	C25 H28 N7 O3 S3	C25 H28 N7 O3 S3	570.1413	14.574967	0.776167138	0.562726989	0.987980779	0.751630269	0.785649318	0.615526964	0.871996914	0.482479022	0.390964488	0.591654255	0.449789001	0.514674554	0.362802404	0.559638946
1129	C21 H44 O5	C21 H44 O5 Esi+14.391045	376.3185	14.391045	0.906100547	0.772022755	0.957369449	1.174771838	0.498425051	0.860859224	0.855293939	0.641330736	0.591334615	0.700975232	0.788112929	0.423343515	0.653290702	0.633619705
1130	C25 H2 N O17 P	C25 H2 N O17 P	618.9046	11.791014	1.470732937	1.491377922	1.571097021	1.499648226	1.420064684	1.614697351	1.466338189	0.795198383	0.835491484	0.747129419	0.840338869	0.70520791	0.905757141	0.723917078
1131	C37 H67 O8 P	PA(16:0/18:3(9Z,12Z,15Z))	670.4659	15.55903	0.95617299	0.99324449	0.816326518	1.081271351	0.706222874	0.862399437	0.903336173	-0.850470118	-1.053144639	-0.60868297	-0.8770364	-0.829410371	-0.80796106	-0.877877274
1132	C28 H48 N4 O4 S	13(S)-HODE-biotin	553.3681	12.006024	2.003415453	2.015908312	2.002669654	2.009637628	2.070885106	2.253210587	1.92383192	2.318288796	2.442956946	2.169561879	2.397139447	2.166230437	2.58511953	2.146253191
1133	C46 H78 N2 O15	Spiramycin 3	457.7801	6.472008	1.158746765	1.049742574	1.303491706	0.967229265	1.41724886	0.98437651	1.230164013	0.976145204	0.692474743	1.314559086	0.7199923	1.324782401	0.678206546	1.168237233
1134	C24 H35 N3 O6	Strophanthidin Semicarbazide	478.2746	6.2449956	0.279234409	0.55749776	0.168555444	0.352947597	0.033754318	0.553670802	0.036348227	0.082577107	0.243546007	-0.109455967	0.151103827	-0.031852073	0.259090494	-0.031227577
1135	C18 H28 N4 O4 S	Phe Cys Lys	413.2081	10.614012	2.557533637	2.519252841	2.419722951	2.56591461	2.517159345	2.52546802	2.49848189	4.161366487	4.194952289	4.121299214	4.081023937	4.286345863	4.102497272	4.199321639
1136	C22 H N2 O17 P	C22 H N2 O17 P	595.9017	13.364012	1.57937125	1.595214749	1.56474948	1.539280453	1.584865781	1.577901461	1.612852444	0.889368499	0.924372082	0.847609838	0.908439687	0.850116952	0.928291588	0.86427335
1137	C27 H48 O9	27-nor-24S-methylcholestan-3beta,4beta,5alpha,6alpha,7beta,8beta,14alpha,15alpha,24-nonol Esi+12.383036	516.3305	12.383036	0.527165374	0.341193885	0.710822443	0.438421638	0.555225359	0.477237248	0.545163027	0.744262967	0.562455909	0.961155598	0.737583673	0.743796616	0.720525134	0.759567623
1138	C23 H40 O5	10-F2-dihomo-IsoP	396.2868	13.672047	0.375108077	0.342015253	0.336745233	0.306716332	0.294216105	0.429672577	0.24699137	-0.104189626	-0.12988937	-0.073530282	-0.102047684	-0.092199783	-0.160738291	-0.067730618
1139	C8 H15 N O2	C8 H15 N O2	157.1099	3.6459966	0.082504507	0.050940753	0.165512589	0.177408105	0.128687022	0.017768985	0.032696796	0.089235644	0.235151438	-0.084839339	0.04217753	0.153412542	0.140221696	0.056363057
1140	C26 H38 O5	2-(2-Methylbutanoyl)-9-(3-methyl-2E-pentenoyl)-2b,9a-dihydroxy-4Z,10(14)-oplopadien-3-one	430.2743	8.68002	0.077606193	0.026786754	0.015374931	0.22683244	0.285636119	0.304593174	0.234063113	-0.069656198	-0.008129659	-0.14305628	-0.213763838	0.122634846	-0.165274113	-0.008007806
1141	C22 H19 N7 O19 P S	C22 H19 N7 O19 P S	748.0148	12.846983	0.334374569	0.431656258	0.056915252	0.452485557	0.064954965	0.283234179	0.232415012	-0.093979039	-0.150141361	-0.026978373	-0.083208044	-0.125956651	-0.046076362	-0.124863659
1142	C35 H67 O7 P	PA(P-18:0/14:1(9Z))	629.4523	14.045967	0.563447922	0.536470008	0.564852721	0.621374999	0.520039484	0.515410043	0.559261941	-0.361453844	-0.286355079	-0.451045353	-0.257430507	-0.516138679	-0.279786705	-0.414107658
1143	C30 H48 O10	Deoxycholic acid 3-glucuronide Esi+11.072017	568.3238	11.072017	1.179290606	1.06486478	1.615757804	1.146230023	1.462072298	1.303395733	1.339441537	1.447943045	1.29479263	1.630648802	1.450609403	1.415159565	1.556971272	1.37764853
1144	C12 H20 O4	5-Heptyltetrahydro-2-oxo-3-furancarboxylic acid Esi+5.9639916	228.1338	5.9639916	0.542161883	0.470353286	0.462011382	0.387478692	0.576334953	0.541289362	0.404223937	-0.248832026	-0.205469634	-0.300562599	-0.157305323	-0.364060266	-0.24726838	-0.249840167
1145	C23 H42 N13 O2	C23 H42 N13 O2	532.358	11.8930025	0.533827961	0.727009272	0.360048729	0.717766213	0.24522755	1.001789296	0.32873727	0.309729457	0.453256208	0.138504561	0.443007401	0.089507774	0.573326436	0.139778772
1146	C39 H72 N O9 P	PS(P-16:0/17:2(9Z,12Z))	746.5256	13.993965	0.378900786	0.469583093	0.007043012	0.408414864	0.12592112	0.262633063	0.238122583	-0.178740932	-0.258039671	-0.084138927	-0.184737162	-0.187862011	-0.153266063	-0.195165519
1147	C30 H52 N6 O3	C30 H52 N6 O3	544.4099	16.894032	0.631924246	0.646502679	0.441840447	0.596685372	0.503092284	0.533565358	0.570156323	-0.349303168	-0.470319248	-0.204933107	-0.317852838	-0.378054436	-0.335105558	-0.35845689
1148	C19 H32 O4	methyl 15-hydroperoxy-9Z,12Z,16E-octadecatrienoate	324.2321	12.173018	1.745251995	1.7314651	1.863873868	1.695104455	1.846318623	1.739305228	1.86214586	1.228746968	1.261964108	1.189119503	1.22773905	1.196820457	1.271213323	1.201367344
1149	C33 H58 O10	Antibiotic X 14889C	614.4042	14.461974	0.21429888	0.248516923	0.044982257	0.273836713	0.050836796	0.114342028	0.163977811	-0.448403944	-0.518770485	-0.364457894	-0.47354903	-0.435084381	-0.361029453	-0.504737497
1150	C28 H50 O5	6?-Hydroxy-castasterone	466.3655	14.141043	0.891452774	1.043288797	0.579795466	0.77914345	0.916161651	0.945773763	0.760728504	-0.64438265	-0.805108861	-0.452639101	-0.554806354	-0.786208946	-0.659176244	-0.634844675
1151	C14 H26 O6	1-Octen-3-yl glucoside	290.1727	6.426016	1.561916071	1.494797773	1.512074902	1.38698108	1.697051078	1.48029972	1.589718659	1.45658926	1.490649946	1.415955459	1.379946777	1.54154839	1.512097205	1.420801243
1152	<none>	<none> Esi+12.444016	741.0096	12.444016	0.210272399	0.247772764	0.28595745	0.040400688	0.42139732	0.390572348	0.17925637	0.167404211	0.19146771	0.138696879	0.148101188	0.172213566	0.266966792	0.103212547
1153	C28 H46 N3 O9	C28 H46 N3 O9	567.333	11.925029	1.572809103	1.292661861	1.817405533	1.399669492	1.72178994	1.205526563	1.795500675	2.706198914	2.316471544	3.17113683	2.475895954	2.994471694	2.271557321	2.986428363
1154	C29 H48 O5	(2alpha,3alpha,5alpha,22R,23R)-2,3,22,23-Tetrahydroxy-25-methylergost-24(28)en-6-one	476.3507	13.419981	0.486400628	0.583217499	0.226110959	0.619322549	0.284066299	0.462573637	0.379494978	-0.174243733	-0.215109207	-0.12549194	-0.170596095	-0.190109422	-0.126425243	-0.205074076
1155	C18 H35 N O	Oleamide	281.2706	14.512958	1.711328225	1.777107053	1.383042317	1.647718904	1.660383592	1.726098968	1.588874256	-1.135980012	-1.18562679	-1.076752276	-1.063329445	-1.224885883	-1.063576364	-1.182661311
1156	C29 H48 Cl2 N5	C29 H48 Cl2 N5	536.3321	13.297983	2.47243464	2.33215108	2.822850483	2.554473905	2.646879291	2.468437906	2.62809883	2.605133035	2.345070301	2.915383315	2.469979811	2.78511358	2.396564395	2.739604922
1157	C30 H58 P S	C30 H58 P S	481.3977	14.482965	1.078811167	1.248497252	0.633232306	1.078372821	0.926328977	1.18419618	0.898741095	-0.528362945	-0.705103135	-0.317514998	-0.52418036	-0.539572451	-0.601324283	-0.481322082
1158	C18 H45 N18 O3	C18 H45 N18 O3	561.394	13.831037	0.014184586	0.192486795	0.346004461	0.165185493	0.20213999	0.031245121	0.074244491	0.061715646	-0.000655126	0.136122883	0.062222532	0.048978385	0.121641314	0.02307936
1159	C30 H55 N15 O2	C30 H55 N15 O2	657.4654	13.36798	0.202597909	0.157686405	0.830532326	0.25533667	0.283675873	0.061595851	0.342978667	0.178219048	-0.02518038	0.420870996	0.175244414	0.186659531	0.113208634	0.220133656
1160	C17 H37 N O2	C17 Sphinganine Esi+9.566994	287.2822	9.566994	1.506726846	1.625992702	1.557335443	1.535528153	1.783976837	1.715023838	1.620186494	-0.627515831	-0.617086	-0.639958437	-0.598470452	-0.672508472	-0.623090248	-0.630369168
1161	C6 H12 S2	1-Propenyl propyl disulfide	148.0371	14.070013	0.923400894	0.921868504	1.099922666	1.002867253	0.863606305	0.74687041	1.119064772	0.563238609	0.515318373	0.620406611	0.625672132	0.514263829	0.413880511	0.659535278
1162	C11 H21 N O4	N(alpha)-t-Butoxycarbonyl-L-leucine	231.1476	5.1330085	0.865580225	0.708372924	0.859911468	0.53875474	1.11044559	0.699821731	0.932999338	0.779976161	0.737765129	0.830333181	0.638261957	0.973720221	0.752943007	0.797405431
1163	C18 H15 O P	Triphenylphosphine oxide	278.0862	9.297996	0.12961307	0.229303251	0.078506726	0.224263274	0.00515878	0.557834415	0.081901791	-0.214968633	-0.269492357	-0.149922785	-0.383138722	-0.004170654	-0.465010079	-0.0537577
1164	C40 H73 O10 P	PG(16:0/18:3(6Z,9Z,12Z)) Esi+15.186022	743.4811	15.186022	1.221671796	1.350571979	0.953615153	1.285712543	1.059047119	1.196213777	1.204486228	-1.15346257	-1.353402227	-0.914938066	-1.142743431	-1.138160365	-1.111611151	-1.180445721
1165	C15 H22 N O4	Feruloylcholine Esi+4.88799	257.1638	4.88799	0.418898259	0.625641692	0.103253706	0.52988881	0.269953937	0.207600232	0.531394446	0.295978348	0.524141688	0.023783486	0.464330999	0.071844413	0.266017504	0.315295208
1166	C48 H91 O10 P	PG(22:2(13Z,16Z)/20:0)	440.3071	11.120026	0.2814095	0.127037603	0.523049067	0.213049857	0.339535007	0.299463071	0.288810357	0.178911844	0.128529564	0.239017019	0.191327332	0.130578885	0.227007593	0.147902742
1167	C44 H79 O10 P	PG(20:0/18:4(6Z,9Z,12Z,15Z))	798.5492	13.083007	0.447665399	0.541153504	0.127715829	0.505884609	0.227472789	0.346625361	0.342666183	-0.16325744	-0.228072825	-0.085933823	-0.156413817	-0.190305636	-0.125274622	-0.187746362
1168	C41 H51 N25 O3	C41 H51 N25 O3	941.4576	5.7430058	1.560538964	1.546268587	1.46542287	1.409459939	1.681382827	1.610596023	1.481911305	1.642817209	1.781596584	1.477255848	1.438813641	1.94755299	1.776642549	1.556535081
1169	C19 H17 N O7	Nedocromil	370.0935	15.495052	1.82472119	1.75630646	2.009935329	1.87657449	1.810692263	1.842578142	1.849179521	1.236628895	1.110872879	1.386653615	1.287361802	1.183859598	1.118001527	1.313112329
1170	C19 H32 O8	Dihydroroseoside Esi+9.329991	388.2098	9.329991	0.898800822	0.839690797	0.840649066	0.813608014	0.883779136	0.552027238	0.99726788	-0.876324083	-0.900618131	-0.847341711	-0.750920086	-1.056634054	-0.615815491	-1.044283571
1171	C18 H39 N	1-Octadecanamine	269.3077	11.016025	0.27834377	0.285781098	0.23896557	0.335380125	0.242842939	0.312691233	0.238065155	-0.027744337	-0.075664259	0.029423289	-0.003518319	-0.060789199	-0.02421393	-0.030020521
1172	C28 H46 O3	(24R)-1?,25-dihydroxy-24-methylvitamin D3 /(24R)-1?,25-dihydroxy-24-methylcholecalciferol	430.3447	16.878965	1.136036285	1.307590206	0.938888736	1.173696993	1.229488594	1.249765965	1.085093556	1.472505266	1.621881569	1.294301956	1.451904227	1.577460901	1.523584211	1.439572788
1173	C46 H81 O9 P	PG(P-20:0/20:5(5Z,8Z,11Z,14Z,17Z))	403.7772	9.108995	0.544464791	0.479861192	0.639968512	0.795943629	0.243292307	0.624931875	0.455947124	-0.409603096	-0.325097585	-0.510416688	-0.486906171	-0.328384406	-0.34320913	-0.452409732
1174	C25 H47 N O4	Vaccenyl carnitine	447.3292	13.041014	0.699456871	0.637537175	0.689293166	0.790818488	0.566374882	0.621880365	0.626418211	-0.23480976	-0.203395553	-0.272286359	-0.215287523	-0.273220114	-0.174786687	-0.273508847
1175	C37 H62 O12	Cyclopassifloside X Esi+14.693045	720.4058	14.693045	0.622116182	0.401272168	0.824589121	0.626707839	0.545727049	0.620112812	0.598605397	0.457393811	0.358231971	0.575692145	0.486147258	0.417427359	0.497247348	0.431698767
1176	C35 H56 O6	22-Angeloylbarringtogenol C	572.4023	11.948979	0.081384365	0.123452043	0.037759412	0.080832834	0.026674011	0.002997738	0.06438987	-0.059873289	-0.098575363	-0.013702393	-0.068302767	-0.071661099	-0.068895785	-0.054056154
1177	C15 H30 N6 O4	Ala Leu Arg	358.2327	11.718013	0.664555322	0.656618817	0.778872522	0.743242694	0.512231474	0.77505807	0.637261856	0.297745347	0.273175972	0.327056181	0.349999848	0.214879045	0.340751647	0.270017601
1178	C18 H19 N O26 P	C18 H19 N O26 P	695.9936	13.822018	0.111937586	0.011933455	0.378201366	0.043974272	0.291935311	0.176757834	0.173547298	0.103865256	0.060275773	0.155866745	0.110041287	0.079680737	0.149512348	0.074434895
1179	C42 H74 O14	3-O-(2-O-(2E-decenoyl)-alpha-L-rhamnopyranosyl-(1-2)-alpha-L-rhamnopyranosyl)-3-hydroxydecanoic acid Esi+13.972972	819.5365	13.972972	0.008625438	0.230110039	0.362636528	0.051241444	0.088746624	0.123296932	0.116279432	0.149858712	-0.156527914	0.515372582	0.13741065	0.152245101	0.001855103	0.245282092
1180	C39 H67 O7 P	PA(P-16:0/20:5(5Z,8Z,11Z,14Z,17Z))	677.4551	7.600983	0.533299435	0.371288234	0.777293339	0.636188641	0.425230152	0.30628384	0.622475593	-0.267442868	-0.157505827	-0.39859583	-0.259831753	-0.297425438	-0.121935849	-0.361256605
1181	C5 H12 N	Neurine	85.0891	1.4440001	0.519575581	0.694911376	0.262590526	0.526081136	0.408134394	0.438411152	0.514283021	0.237621463	0.355804496	0.096631179	0.279184525	0.191642305	0.256411632	0.225506749
1182	C50 H82 N6 O14	C50 H82 N6 O14	990.5878	16.779036	0.71294858	0.690072234	0.628784506	0.655454212	0.682672974	0.859916587	0.56629233	0.858854249	0.891987027	0.819327427	0.894082821	0.809473765	1.10227843	0.701909712
1183	C44 H72 N O8 P	PE(22:6(4Z,7Z,10Z,13Z,16Z,19Z)/17:2(9Z,12Z))	773.5018	14.113023	0.466090266	0.60071118	0.152984968	0.424492348	0.414683999	0.397859788	0.425786114	-0.494219004	-0.762593871	-0.174052497	-0.438662327	-0.596630678	-0.529460419	-0.471497566
1184	C41 H66 O13	Soyasaponin IV Esi+13.832017	766.4474	13.832017	0.048570332	0.074834345	0.305803662	0.074100013	0.032901108	0.125907678	0.065082183	0.18462467	0.056670497	0.337271753	0.245846595	0.072928021	0.227368407	0.157066208
1185	C23 H41 N O5	N-oleoyl glutamic acid	411.3007	11.954022	1.079906596	1.117476019	1.098414461	1.199776835	1.028141784	1.088682005	1.108500283	-0.71465647	-0.690546085	-0.743419737	-0.657458426	-0.807457726	-0.628001461	-0.770526147
1186	C42 H74 N O8 P	PE(15:0/22:5(4Z,7Z,10Z,13Z,16Z))	750.5081	13.414007	1.050810192	1.034314232	1.157273281	1.078653081	0.975107901	1.188875575	1.043000711	0.632517312	0.650793531	0.610714105	0.676991029	0.546725066	0.744392744	0.5603871
1187	C22 H32 O9	3'-Hydroxy-HT2 toxin Esi+9.073981	440.2025	9.073981	1.271183926	1.19021081	1.302023957	1.133028512	1.338422786	1.314346106	1.21239058	1.786986289	1.699450755	1.891414647	1.706865953	1.855525966	1.806431976	1.774448939
1188	C17 H8 N7 O20 P	C17 H8 N7 O20 P	660.9543	11.683024	0.390156628	0.508386991	0.055653325	0.344708483	0.275208889	0.171564259	0.362673303	-0.101844903	-0.200303657	0.015614664	-0.060489152	-0.183494809	-0.025421129	-0.151118125
1189	C19 H41 N O2	C19 H41 N O2 Esi+11.114012	315.3134	11.114012	0.112150093	0.217480367	0.000279182	0.389671603	0.261104922	0.343810621	0.067639373	-0.004101211	-0.02447824	0.020208226	-0.03987495	0.054559033	-0.048351812	0.024428782
1190	C18 H19 N O27 P	C18 H19 N O27 P	711.9883	12.032976	0.464993097	0.35323737	0.582538979	0.377235591	0.420657165	0.403866689	0.505532691	0.405734228	0.359705227	0.460646018	0.445825972	0.326150803	0.450355119	0.376965496
1191	C18 H23 N O	Norpropoxyphene carbinol	286.2041	8.44398	1.537344255	1.75691767	1.431146271	1.587075588	1.636977491	1.859747593	1.432479092	-1.066776526	-1.134437119	-0.986058624	-1.113726102	-1.001291327	-1.227112903	-0.963401756
1192	C26 H24 N2 O3 S2	C26 H24 N2 O3 S2	476.1225	13.833007	0.9551294	1.116686376	0.619855344	0.923588754	0.859820901	1.022243968	0.840908205	-1.066897001	-1.309047284	-0.778015961	-1.089690632	-1.056280897	-1.285511586	-0.925948124
1193	C23 H20 O6	Hookerianin	414.1111	2.0499957	0.993361613	1.162569485	0.564110513	0.794653423	0.993683408	0.770898549	0.96573587	0.926738265	1.129234485	0.685163828	0.813685834	1.110046713	0.857915462	0.971110863
1194	C17 H44 N13 O3 P	C17 H44 N13 O3 P	508.2783	12.17503	1.701651238	1.758635773	1.643445213	1.580092249	1.774338533	1.81382429	1.656183603	1.087489779	1.171680087	0.987052218	1.079966497	1.074052549	1.199058351	1.01555741
1195	<none>	<none> Esi+5.831999	334.7166	5.831999	1.035460167	0.854359765	1.197986107	1.019949349	1.135419915	1.058120412	0.954441233	0.675106096	0.530417965	0.847716498	0.544188263	0.855064887	0.582344174	0.734913124
1196	C29 H46 O2	1?-hydroxy-24-methylvitamin D2 / 1?-hydroxy-24-methylergocalciferol	426.3496	14.840033	1.263279891	1.448864266	1.10357598	1.306133953	1.202176265	1.443330575	1.221115945	-1.246541061	-1.520400348	-0.919831736	-1.293316134	-1.182481695	-1.345751595	-1.182576374
1197	C19 H21 F O4	1-Dehydro-9-fluoro-11-oxotestololactone	332.1444	4.9149985	0.138544438	0.166336206	0.513764647	0.369275695	0.116612943	0.216812847	0.076289544	0.135227784	-0.056611166	0.364088284	0.200297787	0.070899185	0.122915306	0.143166091
1198	C11 H20 O5	C11 H20 O5 Esi+6.3189793	232.131	6.3189793	0.179154032	0.035312624	0.500686905	0.13934706	0.19031587	0.055397299	0.300084404	0.128264606	-0.00609505	0.288553318	0.159907895	0.074930115	0.056556611	0.174497392
1199	C20 H26 N4 O	Lisuride	338.2106	13.767032	0.503424997	0.325238719	0.685048988	0.477954826	0.378802878	0.637658942	0.399863834	-0.25305965	-0.196494146	-0.320541305	-0.291614171	-0.187171894	-0.338747362	-0.197813626
1200	C10 H12 Mo N5 O7 P S3	Molybdenum cofactor (sulfide)	549.8996	13.554987	0.363988821	0.470710411	0.064811672	0.503764126	0.137287269	0.316274694	0.249705755	-0.106880404	-0.150583776	-0.054743048	-0.096495978	-0.132948401	-0.055120463	-0.140251945
1201	C5 H7 N O3	(R)-(+)-2-Pyrrolidone-5-carboxylic acid	129.0422	1.1089981	0.34178436	0.389252993	0.283601454	0.307591287	0.289372338	0.23038415	0.389395927	-0.198840411	-0.236085333	-0.154407873	-0.200984056	-0.177896548	-0.187150499	-0.206377328
1202	C8 H16 O4	6,8-dihydroxy-octanoic acid	176.1047	5.6330132	0.427643892	0.65714594	0.006020595	0.43702922	0.456521994	0.46107597	0.34191649	-0.152923423	-0.305351304	0.028920366	-0.122745002	-0.211781178	-0.140809135	-0.160733951
1203	C37 H62 O11	Cyclopassifloside II Esi+12.599042	699.4622	12.599042	1.383642868	1.188743006	1.353791684	1.13098823	1.364796823	1.08371319	1.423787361	1.554094468	1.536847177	1.574670184	1.520284125	1.576931022	1.514769792	1.579448536
1204	C5 H14 N O	Choline Esi+12.5689945	103.0998	12.5689945	1.682296096	1.657037495	1.646905184	1.633122049	1.617747674	1.549190895	1.67457457	-3.073426946	-3.098973575	-3.042950267	-3.282802257	-2.798717668	-3.184641977	-3.001722519
1205	C18 H30 O6	(-)-11-Hydroxy-9,15,16-trioxooctadecanoic acid Esi+9.934001	342.2037	9.934001	0.34736767	0.37529285	0.190693101	0.455496322	0.155508562	0.20574664	0.345195572	-0.165747186	-0.230402498	-0.088614532	-0.171631268	-0.150766761	-0.102393014	-0.206593955
1206	C12 H20 O4	5-Heptyltetrahydro-2-oxo-3-furancarboxylic acid Esi+7.1199956 :1	228.1363	7.1199956	0.113408102	0.005609875	0.206830676	0.068029669	0.054605964	0.20192941	0.047711536	0.091290763	0.057258985	0.131890078	0.126291347	0.026077077	0.172862835	0.038698243
1207	C24 H50 N O8 P	PS(O-18:0/0:0) Esi+6.637977	510.3193	6.637977	0.960316611	0.742483887	1.146008853	0.672434392	1.241983052	0.71630369	1.031519339	0.766796261	0.482051098	1.106492245	0.535361055	1.082540409	0.494211847	0.942541475
1208	C6 H9 N3	C6 H9 N3	123.0795	14.900955	0.083425127	0.002566509	0.110515528	0.170495064	0.18989087	0.215517577	0.204345853	-0.087568457	-0.133663317	-0.032578098	-0.220514374	0.097667706	-0.258169363	0.022424232
1209	C22 H22 O11	Rhamnetin 3-rhamnoside	462.1225	14.070014	1.558043401	1.713531249	1.483944295	1.672077209	1.533253857	1.498780348	1.652107522	1.286873744	1.409308402	1.140811344	1.327688416	1.273182256	1.139227617	1.382066641
1210	C15 H32 O6	1,2,3-Tris(1-ethoxyethoxy)propane	308.2195	6.7239995	0.310096448	0.569746088	0.083783331	0.526478129	0.091638555	0.509389611	0.293107917	0.042471041	0.092735348	-0.017493396	0.074790953	-0.006535858	0.086074656	0.014358184
1211	C17 H11 N10 O16 P S	C17 H11 N10 O16 P S	673.9805	13.88402	0.352314811	0.450230802	0.018701096	0.413224977	0.124755447	0.181533965	0.313346241	-0.109533914	-0.168865725	-0.038752105	-0.097076645	-0.139357086	-0.03516943	-0.157479437
1212	C28 H58 Cl N3 P	C28 H58 Cl N3 P	502.4014	15.951974	0.167546097	0.081200336	0.343985911	0.316803138	0.061519152	0.154667406	0.201580948	0.187194451	-0.042391123	0.461086013	0.267794305	0.062640502	0.071700831	0.261657443
1213	C15 H14 N O22 P S	C15 H14 N O22 P S	622.9466	13.677001	0.360219955	0.515902224	0.058880526	0.438877592	0.17070933	0.255630013	0.27070942	-0.11275255	-0.177425377	-0.035599002	-0.086754202	-0.162919838	-0.045066439	-0.15639228
1214	C21 H29 F O2	6alpha-Fluoropregn-4-ene-3,20-dione	332.2191	9.135988	1.64162973	1.398255448	1.77330126	1.34993332	1.893743638	1.285628765	1.790945227	1.633391602	1.448983466	1.853387273	1.397747532	1.947280134	1.359362882	1.810068013
1215	C45 H85 O12 P	PI(P-18:0/18:1(9Z))	847.5667	14.312989	1.304054019	1.369399695	1.082710465	1.443254624	1.007724233	1.378863625	1.158166295	-0.958979401	-1.16094596	-0.718036839	-0.98016976	-0.933146592	-1.005567848	-0.928942112
1216	C22 H30 N13 O2	C22 H30 N13 O2	508.2641	12.13796	0.698484266	0.608903092	0.709217012	0.636662974	0.702950651	0.814816597	0.599974774	0.587862748	0.552837442	0.629647322	0.592147467	0.539799264	0.731698245	0.495126703
1217	C18 H32 O3	12(13)-EpOME Esi+15.970966	296.2344	15.970966	1.241584281	1.371772279	1.054646612	1.284850318	1.118724632	1.327277321	1.128475412	-1.505884103	-1.68962337	-1.28668638	-1.625774801	-1.354992024	-1.632490204	-1.424256485
1218	C11 H24 N O2	Caproylcholine	201.1725	6.194986	1.455760287	1.470203846	1.639099078	1.445643484	1.726117331	1.652967916	1.50302307	1.636166336	1.43692192	1.873861429	1.572077708	1.750975465	1.620605105	1.646199235
1219	C11 H14 O5	Dihydrosinapic acid	226.0813	4.833007	0.19805275	0.072603145	0.319026734	0.055544557	0.428890771	0.210064052	0.236146203	0.139898542	0.109871455	0.17572033	0.086579419	0.197886888	0.181686191	0.112956504
1220	C34 H5 N5 O12 P	C34 H5 N5 O12 P	705.9671	12.977033	1.473617277	1.418098977	1.635117972	1.452396977	1.54447933	1.505549443	1.550148827	0.766059907	0.778954905	0.750676401	0.778624311	0.730864052	0.804756717	0.741110648
1221	C22 H43 N5	C22 H43 N5	377.3512	4.745985	0.184788788	0.03191044	0.432256232	0.089415106	0.247744689	0.090932881	0.202007027	-0.121814292	-0.053333897	-0.203510202	-0.060093937	-0.187079588	-0.052944502	-0.166217183
1222	C21 H49 N16 P	C21 H49 N16 P	556.4074	13.968995	0.14405924	0.179851639	0.016705614	0.298993564	0.07469058	0.026668969	0.132732715	-0.031451547	-0.020667214	-0.044317066	-0.050171517	-0.02268494	0.093669906	-0.112121957
1223	C24 H45 N O9	C24 H45 N O9	491.3088	10.868985	1.481671669	1.382979208	1.596706951	1.522805836	1.41480302	1.549814805	1.451512762	1.673897434	1.547611877	1.824553887	1.742198015	1.548449303	1.720269131	1.643999891
1224	C18 H38 N8 O4	Arg Lys Lys	430.3035	13.043964	0.888778333	0.809813451	0.898346947	0.990229096	0.714743905	0.800917691	0.846203476	-0.363104155	-0.311306521	-0.424897824	-0.357065253	-0.383179044	-0.297661224	-0.405297624
1225	C37 H62 O12	Cyclopassifloside X Esi+14.70197	715.4507	14.70197	0.718234867	0.890436601	0.358810607	0.695553796	0.593101204	0.512143397	0.72000002	-0.539229558	-0.768418458	-0.265811222	-0.51142338	-0.565449161	-0.432065998	-0.608321854
1226	C47 H72 O15	Pectenotoxin 2 secoacid	438.244	6.375987	1.110150055	1.044136138	1.218171006	0.939595373	1.336439449	1.047449985	1.120237684	0.949662594	0.701510727	1.245703417	0.723111024	1.253981367	0.717673916	1.099234242
1227	C18 H32	3,7-Diethyl-11-methyltrideca-1,3,6,10-tetraene	270.2305	7.500984	1.043144514	0.99332027	1.033691152	1.120684774	0.975539947	1.046287178	1.005133787	-0.916861337	-1.044652502	-0.764408719	-1.026669675	-0.799664922	-1.038342834	-0.83853774
1228	C33 H48 N4 O6	L-Urobilinogen Esi+12.844975	596.3529	12.844975	2.394886097	2.230748126	2.568102416	2.342186974	2.541458381	2.340189395	2.463082069	3.860701942	3.637942223	4.126450379	3.68987106	4.07643576	3.677995587	3.97849946
1229	C29 H37 N3 O2	Deoxytubulosine	459.2834	13.160965	1.232036226	0.905144731	1.576974395	1.218354817	1.241641629	1.160392005	1.263163161	1.345430288	0.994831433	1.763688571	1.270046126	1.461500705	1.172051769	1.457213807
1230	C29 H61 N4 P S2	C29 H61 N4 P S2	560.4045	14.824968	1.331647074	1.420674948	1.032461368	1.353800354	1.184131042	1.394779504	1.211766681	-1.183745954	-1.438171121	-0.880221192	-1.183925025	-1.184846804	-1.216359204	-1.162718989
1231	C29 H59 N11 P	C29 H59 N11 P	592.4688	15.965025	1.245753769	1.373825809	1.062444199	1.281798176	1.11841571	1.310249878	1.154168513	-1.56617756	-1.819140832	-1.264396814	-1.748578178	-1.330401098	-1.718076128	-1.468242957
1232	C26 H41 N O3	Myxalamid A	415.3076	6.8470106	0.19451706	0.229035217	0.15923516	0.270333788	0.063503999	0.702544472	0.13690258	0.256736969	0.341793195	0.155266383	0.421689668	0.009281652	0.751606379	-0.062323572
1233	C11 H19 N6 O6	C11 H19 N6 O6	331.1257	5.802993	1.371119421	1.192943316	1.42136997	1.282261328	1.416226562	1.095699926	1.467185754	1.493413169	1.450590305	1.544500094	1.38263433	1.650910943	1.260598645	1.64351727
1234	C45 H86 N O10 P	PS(19:1(9Z)/20:0)	853.5701	13.443039	0.653374621	0.755691674	0.381333155	0.500915699	0.631076568	0.555382135	0.577831605	-0.286341642	-0.439114758	-0.104085995	-0.237687221	-0.328375896	-0.323850693	-0.262158176
1235	C23 H25 N2 O5	Bleekerine	386.1862	10.813983	0.538800387	0.34707	0.943966858	0.5106769	0.750779511	0.612001289	0.636132557	0.349610336	0.181866082	0.549726289	0.307274175	0.414673199	0.279737735	0.394659776
1236	C49 H80 N3 O16	C49 H80 N3 O16	966.5521	14.111024	0.858167181	0.920510709	0.759841647	0.974607926	0.759508061	0.982504995	0.815331155	0.650854727	0.694091188	0.599274388	0.690952439	0.559927825	0.710038249	0.61269693
1237	C10 H22 O3	C10 H22 O3	190.157	8.286009	0.096369734	0.406800271	0.37514083	0.232790429	0.158710445	0.534711874	0.185664777	-0.012072837	-0.14965984	0.152066044	-0.089593585	0.109228793	-0.180085481	0.096251105
1238	C21 H34 O8	(4R,5S,7R,11S)-11,12-Dihydroxy-1(10)-spirovetiven-2-one 11-glucoside Esi+12.052001	414.2253	12.052001	1.630262797	1.315668226	1.936016519	1.490607633	1.799010021	1.603777584	1.661818241	1.98814773	1.658249917	2.381710034	1.858999259	2.166123199	1.875582554	2.060722647
1239	C16 H6 N7 O19 P	C16 H6 N7 O19 P	630.9438	12.759019	0.432972838	0.703534513	0.07924242	0.427762553	0.322334789	0.454148699	0.337824808	-0.202151534	-0.324932984	-0.055675418	-0.19974209	-0.203962694	-0.200098056	-0.203475487
1240	C17 H17 N3 O3	Imazaquin	310.1202	7.714991	0.932155308	0.759191043	1.095929958	0.762769334	1.078312094	0.805780113	0.978791716	0.574141149	0.476431617	0.690706906	0.489904486	0.685624613	0.500165767	0.621835803
1241	C31 H51 N2 O S	C31 H51 N2 O S	499.3717	10.196024	0.400020312	0.362668023	0.37495126	0.423597902	0.312222347	0.203650474	0.420389277	-0.183697716	-0.151098864	-0.222587574	-0.147135305	-0.261480736	-0.060198521	-0.263322197
1242	C14 H20 O5	Kamahine C Esi+7.5529857	268.1287	7.5529857	0.310771413	0.430237331	0.040372756	0.405956437	0.095720666	0.375831615	0.150402655	-0.424500089	-0.743898233	-0.043463707	-0.590793986	-0.189007658	-0.475050111	-0.391908628
1243	C40 H60 N10 O15	C40 H60 N10 O15	920.4234	5.7459826	1.123842076	1.173675703	0.809284561	0.816563282	1.420569559	0.861538403	1.23790235	0.958064836	1.08305759	0.808950673	0.736047624	1.303383089	0.816207706	1.049525354
1244	C16 H10 O23 P	C16 H10 O23 P	600.9334	13.763975	0.305761583	0.395057684	0.002607723	0.44010973	0.075634338	0.198915567	0.230277365	-0.077130502	-0.117374331	-0.029120319	-0.068709784	-0.102925699	-0.005949778	-0.123023337
1245	<none>	<none> Esi+12.92897	471.8206	12.92897	1.888888764	1.965661117	1.95918111	1.960287965	1.970687783	2.019603621	1.950596183	0.956220444	1.007967887	0.894486652	0.981448871	0.904886694	1.005206444	0.924637365
1246	C30 H52 N3 O5	C30 H52 N3 O5 Esi+14.400949	534.3903	14.400949	0.832100309	0.984004744	0.538820927	0.696801609	0.921826526	0.630863485	0.814509397	-0.4753422	-0.580750522	-0.349591921	-0.342654093	-0.669732143	-0.311806889	-0.58077944
1247	C17 H47 N16 P S	C17 H47 N16 P S	538.3624	12.643007	1.675964557	1.694814192	1.730423893	1.685320818	1.714324857	1.769379616	1.694679428	0.859505554	0.893069289	0.819464608	0.885931201	0.806219281	0.932045509	0.812736373
1248	C36 H20 N12 O2 P	C36 H20 N12 O2 P	683.1562	9.970972	0.044529814	0.041711572	0.179230553	0.164670089	0.020565324	0.232774606	0.051592706	0.270295864	0.222559421	0.327244602	0.357990444	0.113982493	0.434120824	0.164671876
1249	C32 H64 O8	1-(O-alpha-D-glucopyranosyl)-(1,3S,25R)-hexacosanetriol	576.46	15.733951	0.975514342	1.074495424	0.859074019	1.08518051	0.938480371	1.116297593	0.925994864	-0.946568236	-1.131844655	-0.725536717	-0.981152528	-0.9299272	-1.100247954	-0.847485259
1250	C27 H46 O9	C27 H46 O9 Esi+12.18701	514.3244	12.18701	1.945342028	1.900065097	2.140278117	1.943136696	2.07012433	1.966752875	2.041963924	1.603795038	1.504655976	1.722066201	1.584727531	1.612095101	1.619852903	1.593441942
1251	C27 H41 D3 O3	(5E)-(24R)-24,25-dihydroxy-[6,19,19-trideutrio]vitamin D3 / (5E)-(24R)-24,25-dihydroxy-[6,19,19-trideutrio]cholecalciferol	441.3286	9.472005	0.209133558	0.392174869	0.033736608	0.102878308	0.302817583	0.144749483	0.262462362	-0.233518997	-0.396122608	-0.039535743	-0.124165776	-0.348197584	-0.226796656	-0.237853139
1252	C34 H24 O22	Granatin A	806.0587	13.416993	0.124829331	0.240561735	0.208465576	0.201599115	0.138950664	0.055225445	0.04295881	0.004820664	-0.051761344	0.072322006	-0.002908534	0.001039735	0.028935586	-0.010727115
1253	C23 H53 N13 O4 P	C23 H53 N13 O4 P	604.4003	12.346986	0.3807836	0.332387033	0.498211036	0.348656058	0.378403306	0.456232215	0.375671559	0.218268098	0.215368725	0.221726998	0.245202826	0.162653466	0.289543152	0.172314445
1254	C18 H30 O8	6-Epi-7-isocucurbic acid glucoside Esi+8.75	374.1941	8.75	0.585140522	0.473676112	0.681551391	0.505682214	0.594322332	0.304854617	0.666541488	-0.501473419	-0.460018704	-0.550928165	-0.370003006	-0.694414274	-0.280618068	-0.643867
1255	C26 H57 N O9 P	C26 H57 N O9 P	558.3767	13.504959	0.211524572	0.322946373	0.032912519	0.136904344	0.276014304	0.185233717	0.181372611	-0.108847152	-0.27266029	0.086579046	0.002226809	-0.276447992	-0.115443664	-0.104594138
1256	C26 H41 N O4	Malyngamide H Esi+10.1310005	431.3006	10.1310005	0.452622948	0.478600154	0.313387391	0.477515966	0.386323446	0.5160967	0.425987358	-0.481689729	-0.546438721	-0.404445316	-0.461880837	-0.523574596	-0.498225621	-0.471028429
1257	C29 H40 N11	C29 H40 N11	541.3807	12.427001	2.41415631	2.314381187	2.601076357	2.478723026	2.495538829	2.368401502	2.514971395	4.680578189	4.328606669	5.100474038	4.553111544	4.830037177	4.517531815	4.785700194
1258	C38 H48 N4 O2	Santiaguine	592.3782	10.155023	0.673408837	0.664251425	0.660917417	0.718593025	0.522153237	0.823670666	0.600311103	0.459489886	0.496332177	0.415537679	0.55470194	0.302211163	0.634350877	0.346750563
1259	C30 H44	4,4'-Diapo-zeta-carotene	404.3496	15.543961	0.634569555	0.811573702	0.145402651	0.605430418	0.486677511	0.700710806	0.435397132	-0.280905584	-0.447576669	-0.082069904	-0.275687301	-0.295895038	-0.349266771	-0.236830609
1260	C30 H52 N3 O5	C30 H52 N3 O5 Esi+15.201968	534.3895	15.201968	0.928184005	1.045457259	0.694324791	0.871873109	0.896025332	0.837788562	0.896366821	-0.570774461	-0.673547291	-0.448168278	-0.533341018	-0.641087886	-0.54627889	-0.586567658
1261	C11 H18 O4	2,2'-(3-methylcyclohexane-1,1-diyl)diacetic acid Esi+6.487021	214.1203	6.487021	0.30393831	0.288797804	0.246852882	0.316489397	0.226372869	0.100876143	0.315715527	-0.176921479	-0.206486382	-0.141651068	-0.16413146	-0.202055957	-0.089652401	-0.233187068
1262	C11 H21 N O5	C11 H21 N O5	247.1418	1.2189972	1.425654664	1.647226782	0.952586706	1.496520945	1.190840107	1.727782673	1.289552413	1.260567844	1.690483742	0.74768572	1.436043038	1.010904127	1.535847779	1.083084728
1263	C14 H23 N O6	C14 H23 N O6	301.1529	11.193026	1.32941407	1.303116362	1.545560558	1.324217024	1.591244001	1.480975753	1.393204756	1.376385903	1.150009678	1.646448768	1.239583628	1.591041536	1.249062566	1.45847595
1264	C12 H16 N7 O	C12 H16 N7 O	274.1419	8.599985	1.165290363	1.278262714	0.825936934	1.17364848	0.973876167	1.014412774	1.155640564	-1.204314585	-1.381563722	-0.992859475	-1.257538684	-1.100910279	-1.249943912	-1.174895677
1265	C32 H67 N O7 P	LysoPC(24:0) Esi+12.759019	630.4426	12.759019	0.538671627	0.656193379	0.242985923	0.692369784	0.242138645	0.787283932	0.275819014	-0.242911809	-0.340161414	-0.126894735	-0.302858416	-0.133833604	-0.439585672	-0.116108923
1266	C10 H18 O5	5-hydroxysebacate Esi+5.6639843	218.1152	5.6639843	1.081341457	1.044022267	1.141679543	0.970776326	1.127875088	1.138232094	1.033673051	0.844003419	0.83801408	0.851148595	0.854973706	0.815955131	0.947064149	0.777556369
1267	C16 H25 N O4	Esmolol	295.1747	5.696009	0.636631721	0.57134757	0.489716722	0.654831379	0.493066549	0.81217527	0.389720664	0.315236893	0.357634922	0.264656788	0.298447791	0.3176981	0.420038038	0.247667734
1268	C39 H75 O10 P	PG(16:0/17:1(9Z))	733.4998	11.980974	0.024106491	0.094881012	0.179231691	0.077638502	0.092745813	0.094192423	0.021408079	0.055954371	0.017061571	0.102352799	0.064906294	0.017898997	0.117867224	0.016036874
1269	C20 H23 N O27 P	C20 H23 N O27 P	740.0197	13.636977	0.500887957	0.607897019	0.144053971	0.624200298	0.187110718	0.428214533	0.392561324	-0.172428913	-0.241818757	-0.089648048	-0.184581025	-0.169354681	-0.138409512	-0.194362475
1270	C23 H49 Cl N8 O P	C23 H49 Cl N8 O P	519.3448	10.965996	0.516414564	0.518434085	0.538395817	0.514301068	0.497795063	0.494300965	0.576969678	0.283027158	0.323896362	0.234270915	0.323743984	0.198652842	0.337780792	0.247725473
1271	C38 H58 O12	Hovenidulcioside A2 Esi+14.597965	706.39	14.597965	0.561468727	0.333771399	0.867809926	0.557817937	0.561022813	0.589797089	0.569010897	0.589700205	0.430432461	0.779703831	0.594991519	0.584211688	0.60877876	0.577399558
1272	C23 H45 N13 O15	C23 H45 N13 O15	743.3149	5.263993	2.199612803	2.19199498	2.242118975	2.288949777	2.238027219	2.209481843	2.269858125	3.391502137	3.469892531	3.297983771	3.32479303	3.466640709	3.641492636	3.230324052
1273	C35 H58 O4	(5-D-ribonyl)hopane	541.4183	12.808031	0.115957603	0.153316694	0.027721977	0.147232438	0.01373834	0.046335563	0.091249772	-0.01498044	-0.026586228	-0.001134939	0.016890973	-0.078596056	0.074184766	-0.072468534
1274	C15 H32 N2	Pentolinium	262.2406	10.154029	1.116720257	1.302015673	0.779484009	1.09782164	1.146907804	1.242967307	1.004237534	-0.492537723	-0.583672075	-0.38381604	-0.458555345	-0.534811815	-0.535613081	-0.464765453
1275	C33 H42 O4	Kolanone	502.3143	11.916993	0.786921675	0.607042744	1.068604673	0.781429687	0.780181972	0.83590014	0.787990113	1.000480352	0.828665576	1.205452365	1.046858896	0.916323336	1.017041753	0.989802607
1276	C17 H37 N O2	C17 Sphinganine Esi+9.495012	287.2823	9.495012	1.233648538	1.304416554	1.236170452	1.066226277	1.621191335	1.180682719	1.391426779	-0.431846767	-0.418235198	-0.448085131	-0.389924726	-0.49461665	-0.384466273	-0.462394717
1277	C42 H72 O13	Ginsenoside Rg3 Esi+14.149969	784.4971	14.149969	0.040233239	0.211539652	0.288830858	0.026480972	0.000477517	0.006025017	0.002631185	0.058416477	-0.132140804	0.28574797	0.092563063	0.00513078	0.049923697	0.063892086
1278	C30 H51 N5 O6	C-6 NBD-dihydro-Ceramide Esi+12.46198	577.3934	12.46198	0.684566943	0.297752971	1.293285345	0.419302204	1.12391654	0.324926288	1.011214586	0.594307097	0.347021711	0.889314224	0.426804663	0.817308859	0.330926411	0.764118329
1279	C13 H14 N4 O	Diphenylcarbazide Esi+9.517005	242.1154	9.517005	0.113589752	0.249167973	0.208123363	0.165364299	0.099306282	0.155579238	0.023490691	-0.050886539	-0.135847315	0.050470177	-0.112276216	0.03378537	-0.071525671	-0.037579729
1280	<none>	<none> Esi+12.458007	440.824	12.458007	0.554862425	0.621875924	0.336665984	0.678953347	0.36287687	0.469730252	0.484255573	-0.181722602	-0.219039993	-0.13720361	-0.163526355	-0.221057727	-0.120376094	-0.221274957
1281	C17 H28 O2 S	S-Farnesyl Thioacetic Acid Esi+4.9119906	296.1826	4.9119906	0.151544382	0.245140681	0.063504203	0.042929576	0.171021609	0.258570463	0.056364787	-0.110998254	-0.142740645	-0.073130139	0.032418069	-0.220293812	-0.149725673	-0.08602926
1282	C30 H65 N7 O4 P	C30 H65 N7 O4 P	618.4795	16.37402	0.794376402	0.808971386	0.648122125	0.716247324	0.761121191	0.706598992	0.719279177	-0.584230655	-0.706739939	-0.438079229	-0.507098876	-0.693485329	-0.56982333	-0.593519588
1283	C16 H26 N6 O2	C16 H26 N6 O2	334.2115	11.095969	0.064256558	0.008675397	0.082391342	0.125890849	0.205226497	0.159233116	0.194761474	-0.013231858	-0.011197991	-0.015658227	0.029801281	-0.077184439	0.030824137	-0.041636382
1284	C11 H16 N6 O4	2-Methylaminoadenosine	296.124	8.600984	1.14974541	1.265463058	0.816017712	1.143149271	0.983927377	0.960960571	1.163477569	-1.130973073	-1.296718281	-0.933241947	-1.170643883	-1.051300769	-1.146152762	-1.121186167
1285	C36 H56 O8	phorbol 13-acetate 12-myristate Esi+7.525017	638.3844	7.525017	0.494443924	0.722168366	0.071542138	0.471282147	0.295258497	0.682778025	0.278065886	0.174841584	0.319901471	0.001787684	0.213762892	0.09832205	0.318650103	0.082122934
1286	C30 H47 N O4 S	Retapamulin	517.3192	11.461013	0.261647331	0.592091793	0.29507394	0.143227485	0.212778348	0.281911468	0.154164943	-0.209145644	-0.56260595	0.2125263	-0.136083814	-0.26209051	-0.229239642	-0.196190303
1287	C23 H32 N4 O4	Nummularine F Esi+12.054995	450.2229	12.054995	1.286653872	1.026804624	1.3852587	1.232174785	1.023606232	1.112597539	1.256972421	0.963138268	0.832129376	1.119429578	0.99859816	0.886081276	0.926126748	0.987000958
1288	C25 H26 O5	Albanin D Esi+4.8709846	406.1812	4.8709846	0.155742523	0.085495959	0.075687928	0.087736937	0.184113503	0.133027647	0.075406503	0.169465512	0.25581973	0.066446445	0.133179396	0.222475239	0.139263964	0.188937563
1289	C15 H24 O5	Dihydroartemisinin	284.1629	10.027005	0.708229952	0.795146303	0.43705244	0.718687285	0.562071062	0.586136459	0.7005271	-0.520763491	-0.647810887	-0.369198177	-0.474955116	-0.547370316	-0.484421101	-0.544194769
1290	C27 H8 N4 O17 P	C27 H8 N4 O17 P	690.9619	13.420969	1.374257586	1.338770098	1.524181019	1.344988502	1.463284964	1.370452983	1.477384997	0.716518352	0.723217848	0.708525971	0.71793708	0.700689907	0.73180501	0.706662481
1291	C23 H40 O6	3-methoxy Limaprost	412.281	14.000981	0.212673339	0.131150484	0.371949884	0.238004553	0.205928673	0.4608491	0.095695044	0.16216965	0.140769157	0.187700062	0.19110678	0.11729241	0.283089346	0.084208266
1292	<none>	<none> Esi+11.120028	450.7973	11.120028	1.555138876	1.590525995	1.563489095	1.561341346	1.524040808	1.610502905	1.57505396	0.828736588	0.889598447	0.756129458	0.85545307	0.762970549	0.898742845	0.783600974
1293	C9 H20 O4	C9 H20 O4 Esi+4.872995	192.1358	4.872995	0.13000774	0.007637022	0.299173526	0.00953807	0.266725423	0.137571516	0.325322955	0.158775323	-0.09988406	0.467351429	-0.024294017	0.441229707	-0.219607685	0.402732789
1294	C25 H26 O3	Maximaflavanone A	374.1882	5.3170075	0.843873774	0.939321002	0.626320989	0.683256728	0.981953846	0.58269705	0.901112382	0.757393442	0.812387256	0.691786786	0.674542221	0.904471914	0.585942677	0.867934066
1295	C32 H54 N3 O9	C32 H54 N3 O9 Esi+13.456036	624.3852	13.456036	0.781461684	0.527951898	1.08467629	0.612555426	0.932983594	0.593509574	0.929587325	0.900941444	0.659551944	1.188914882	0.779322388	1.057710607	0.710378308	1.023804518
1296	C26 H40 N7 O4	C26 H40 N7 O4	514.3285	11.885988	0.394682156	0.225083595	0.624874919	0.351716015	0.413854937	0.019847464	0.588716106	-0.432318421	-0.274205455	-0.620944415	-0.42890478	-0.458931067	-0.097744251	-0.648030714
1297	C11 H20 N2 O3	L-isoleucyl-L-proline Esi+1.0500019	228.147	1.0500019	0.954221763	0.911847852	0.964238463	1.030294172	0.735698089	1.117683982	0.744141936	0.639664682	0.712551063	0.552712508	0.739114002	0.506553081	0.766906881	0.557626949
1298	<none>	<none> Esi+13.895997	769.0405	13.895997	0.078200102	0.199435346	0.333308481	0.053741822	0.106989347	0.115545972	0.036891039	0.023118897	-0.04724027	0.107056148	0.032941744	-0.007100841	0.076222287	-0.011118815
1299	C29 H51 N20	C29 H51 N20	679.4549	12.558029	0.603198564	0.624730477	0.498451906	0.606242931	0.462090385	0.717390929	0.488871725	0.427526384	0.442271715	0.409935462	0.450422019	0.382665151	0.531695701	0.360364587
1300	C11 H21 N O4	N(alpha)-t-Butoxycarbonyl-L-leucine Esi+5.130004	231.147	5.130004	0.509468893	0.320324088	0.609662407	0.241544338	0.680351439	0.396934317	0.546296574	0.555516426	0.437127061	0.696752862	0.428886971	0.727977101	0.553557624	0.556779338
1301	C6 H6 N6 O2	Temozolomide Esi+4.0460076	194.0555	4.0460076	0.576059934	0.415692057	0.624020697	0.188284325	0.858231448	0.496386814	0.578373355	0.553853147	0.458908438	0.66712052	0.319461518	0.849970075	0.574586479	0.540485604
1302	C37 H52 O7	Avenestergenin A2	608.374	7.9360113	0.195238921	0.148657137	0.245819894	0.351869543	0.064757154	0.383700088	0.044879644	-0.166043186	-0.088796557	-0.258197059	-0.273624369	-0.04434472	-0.242001323	-0.117070177
1303	C27 H44 N3 O8	C27 H44 N3 O8	538.3115	12.383036	0.410900998	0.216207425	0.609379918	0.351202961	0.412945394	0.352530238	0.420285885	0.536721435	0.364570925	0.742093975	0.565790704	0.496208011	0.515465238	0.550426089
1304	C21 H28 F N O	XLR11	329.219	6.389007	0.120318109	0.22384311	0.155803631	0.407975991	0.076218477	0.349938912	0.068852098	-0.11501563	-0.056765573	-0.184506927	-0.188695369	0.016791773	-0.141346093	-0.098039411
1305	C8 H10 O	2-Phenylethanol	122.0732	4.8369956	0.365693577	0.27048274	0.557002713	0.125132563	0.61784611	0.466910729	0.318383196	0.403852522	0.280963129	0.550457412	0.315981364	0.504469798	0.540001817	0.316072056
1306	C24 H30 O6	Clausarinol Esi+11.5490055	414.2042	11.5490055	0.36565405	0.473119507	0.039191138	0.086978141	0.525999417	0.212158188	0.301177941	-0.091020048	-0.180925053	0.016235045	0.009446918	-0.243750261	-0.088659331	-0.09254209
1307	C31 H65 N O6 P S	Heptanoyl thio-PC	609.4184	11.293967	0.241240152	0.304883223	0.145738908	0.090926566	0.375112358	0.225974163	0.282089514	0.13606152	0.220433995	0.035406638	0.098775133	0.160763275	0.151930845	0.125829982
1308	C20 H28 N O2	2-Undecyl-4(1H)-quinolinone N-oxide Esi+10.058009	314.2083	10.058009	0.380005374	0.165682353	0.59232606	0.217015437	0.488502691	0.263301949	0.426272637	0.33513908	0.150809226	0.555041361	0.249633319	0.459338197	0.231503229	0.401956931
1309	C40 H70 N O9 P	PS(P-16:0/18:4(6Z,9Z,12Z,15Z))	738.4732	10.673008	1.004525859	1.028750384	0.948957333	1.03121393	0.839957256	1.115244794	0.929446598	0.528924155	0.591483846	0.45429154	0.581211006	0.423647149	0.647793835	0.452284492
1310	C33 H36 N4 O6	(3Z)-Phytochromobilin	584.2646	8.56701	0.132571767	0.142822451	0.048002361	0.019112252	0.228399112	0.103526338	0.144341634	0.552233264	0.582814634	0.515750225	0.598796867	0.567125115	0.710712866	0.450055626
1311	C21 H29 N5 O6	Trp Asp Lys Esi+13.022968	464.2388	13.022968	1.739462786	1.46193364	1.982599423	1.669004169	1.835433909	1.595217109	1.817576508	1.857096013	1.656966089	2.095847502	1.749827475	2.025856536	1.634591341	2.000552973
1312	C26 H4 N O17 P	C26 H4 N O17 P	632.9203	12.819018	1.052097685	1.047398508	1.013585303	1.075514067	0.916999535	0.979714772	1.050266304	0.610691084	0.620733531	0.598710621	0.673839471	0.50873222	0.591612601	0.622991684
1313	C21 H28 N2 O	C21 H28 N2 O	324.2242	13.132018	1.078387607	1.079070252	0.964494595	0.933436742	1.072831892	1.159818946	1.010190778	1.078282241	1.105388116	1.045945407	1.025244391	1.123366143	1.18787396	1.007624422
1314	C27 H45 N O4	N-stearoyl tyrosine	447.334	12.049008	0.856814092	0.93166205	0.435883473	0.65640264	0.96031136	0.727665653	0.77612241	-0.60182853	-0.797729662	-0.368121916	-0.503965461	-0.72730483	-0.645669956	-0.573562347
1315	C28 H41 N2 O8	C28 H41 N2 O8	533.2868	12.570008	1.826228549	1.577052417	2.158458624	1.681069231	2.058384192	1.67067013	1.979987226	2.50761401	2.233351944	2.834803843	2.386257419	2.672316842	2.294100798	2.645273844
1316	C36 H70 N O9 P	PS(P-18:0/12:0)	691.4708	8.078986	0.733934604	0.781990563	0.621805579	0.877609769	0.403955472	1.074790469	0.469567203	-0.800730885	-0.798812046	-0.803020026	-0.965375615	-0.555133351	-0.982159207	-0.683757362
1317	C24 H50 N O8 P	PS(O-18:0/0:0) Esi+9.155023	511.327	9.155023	0.739695043	0.734024259	0.683718578	0.759585667	0.491474786	0.506623417	0.778153527	-0.575307783	-0.686630916	-0.442501239	-0.772812125	-0.319161697	-0.604197078	-0.556681791
1318	C37 H62 O12	Cyclopassifloside X Esi+14.74803	720.4057	14.74803	0.9190632	0.746434459	1.040739279	0.939251853	0.809434613	0.956677275	0.84426818	0.645267832	0.578990542	0.724335475	0.679253169	0.597486176	0.721297044	0.596248997
1319	C25 H42 O6	3beta-(3-methyl-butanoyloxy)-villanovane-13alpha,17-diol Esi+13.17897	438.2926	13.17897	0.265324605	0.338752128	0.006935911	0.388243722	0.034504972	0.343528609	0.065963665	-0.031019275	-0.083583783	0.031689261	-0.018713973	-0.066501976	-0.058626676	-0.013219766
1320	C37 H60 O9	Goyaglycoside a	648.4266	12.250981	1.468788142	1.361550783	1.567879053	1.416944448	1.438417193	1.41074554	1.499283372	0.805439547	0.815745405	0.793144838	0.817712738	0.765547294	0.833036777	0.787646595
1321	C35 H54 O8	Ganoderic acid Mg	619.4132	7.083007	0.478723145	0.332636655	0.72230891	0.581876952	0.395876074	0.305858949	0.569514823	-0.251674573	-0.142655621	-0.38173227	-0.244621927	-0.280770991	-0.123746671	-0.334154404
1322	C29 H46 N O4	Cervonyl carnitine	471.3399	7.719979	0.749758534	0.613273247	0.961464297	0.840940493	0.614219799	0.597563852	0.785318414	-0.405637282	-0.304717745	-0.526032519	-0.388322616	-0.452005647	-0.27543592	-0.489582897
1323	C18 H39 N O	Spisulosine	285.3023	12.498029	0.800446237	0.876925426	0.569236675	0.751855126	0.741659064	0.698783876	0.763078011	-0.381442174	-0.465380914	-0.28130473	-0.294278446	-0.489450982	-0.323787484	-0.418614277
1324	<none>	<none> Esi+4.629015	331.3161	4.629015	0.741655547	0.820785266	0.541987869	0.743242135	0.78055528	0.663252784	0.826369064	0.336069141	0.433944618	0.219305415	0.318576115	0.364755291	0.31057735	0.352504638
1325	C42 H63 N O4 S	C42 H63 N O4 S	677.4477	12.643006	1.558336491	1.705436314	1.448991004	1.403981785	1.780414634	1.620761547	1.59015876	0.922275104	1.017820818	0.808290744	0.882395983	0.95232051	0.982893903	0.883191931
1326	C29 H50 O4	(3beta,22R,23R,24S)-3,22,23-Trihydroxystigmastan-6-one Esi+15.238025	462.3676	15.238025	0.896800249	0.971993473	0.71191679	0.809054747	0.916707159	0.804918831	0.8592197	-0.445363013	-0.556861902	-0.312346795	-0.361651846	-0.572149798	-0.408857531	-0.468899442
1327	C28 H44 N4 O4	Frangulanine	500.3341	13.91998	1.10800139	1.244007863	0.88795928	1.190088582	1.038674101	1.242419315	0.955059488	-0.7000591	-0.835710122	-0.53822981	-0.596204315	-0.849434091	-0.714038026	-0.691046371
1328	C17 H3 O21 P	C17 H3 O21 P	573.8887	13.47198	1.648425092	1.736230446	1.763902423	1.694314846	1.775071317	1.772952656	1.750421221	0.822564499	0.873013982	0.76237915	0.835655801	0.790174959	0.85952298	0.798736004
1329	C35 H64 O9	Annohexocin	645.4805	9.545007	0.030420996	0.091093371	0.144681283	0.025568549	0.022472994	0.161401364	0.002841319	0.102005214	0.003061044	0.220043873	0.147005501	0.019214803	0.235512724	0.015928004
1330	C26 H46 N6 O3	C26 H46 N6 O3	490.3619	14.866961	1.30805282	1.441201436	1.040735957	1.308801027	1.252805327	1.306563339	1.26522584	-0.984407044	-1.233401127	-0.68736147	-0.973893777	-1.01391039	-0.992258836	-0.979344704
1331	C21 H42 N6 O9	C21 H42 N6 O9	522.3006	6.4040155	0.462284441	0.686289443	0.040196299	0.466244888	0.244983627	0.680391979	0.220115749	0.162741864	0.312247366	-0.015615577	0.206884154	0.080309339	0.326721916	0.057017883
1332	C32 H2 O14 P	C32 H2 O14 P	640.9176	11.741965	1.411300487	1.386093926	1.461254307	1.416906307	1.329042483	1.43661866	1.434578873	0.744276069	0.786752532	0.693602394	0.7758089	0.672402293	0.807429539	0.7035587
1333	C17 H37 N O3	C17 H37 N O3	303.2772	10.211993	1.736442392	1.973822839	1.408633196	1.851497695	1.65843596	2.033600025	1.578889769	-0.91880889	-1.071149059	-0.737069741	-0.960996249	-0.846061054	-1.013439969	-0.857796747
1334	C51 H91 N O17	C51 H91 N O17	989.6285	14.46404	1.886746511	1.917668337	1.695800786	1.863952758	1.82162866	1.90209044	1.832085593	-1.750828701	-1.895286777	-1.578492751	-1.706523441	-1.816258161	-1.801562007	-1.71811907
1335	C43 H69 O8 P	PA(18:2(9Z,12Z)/22:6(4Z,7Z,10Z,13Z,16Z,19Z))	744.4722	13.750981	0.440633568	0.589000409	0.081288708	0.377679401	0.435495961	0.405710679	0.390450747	-0.29049031	-0.497741412	-0.04324338	-0.194859072	-0.441051035	-0.28361958	-0.294920122
1336	C29 H63 Cl N2 O4 P	C29 H63 Cl N2 O4 P	569.4133	13.422045	0.442110523	0.684056322	0.033818382	0.604998125	0.223562753	0.509087327	0.296065536	-0.128071992	-0.237118724	0.002018846	-0.133282381	-0.133211671	-0.124255524	-0.13053261
1337	C31 H50 O P	C31 H50 O P Esi+11.135008	469.3614	11.135008	0.252094435	0.240791481	0.162664877	0.265717391	0.172053828	0.064216918	0.257592905	-0.095715914	-0.083537313	-0.110244772	-0.055424843	-0.17871425	0.017648531	-0.168806148
1338	C32 H52 O9	Tokoronin	597.3943	11.862039	1.500305834	1.458136334	1.504992665	1.562992334	1.350843378	1.534283434	1.428848633	0.956564566	1.000546496	0.904094895	1.006854369	0.869685121	1.011533062	0.921124351
1339	<none>	<none> Esi+12.92897 :1	469.8448	12.92897	0.40849795	0.516038153	0.127764001	0.551267233	0.180362508	0.365447343	0.293182582	-0.121094891	-0.161994688	-0.072302151	-0.113578066	-0.142864244	-0.075002444	-0.15081239
1340	C12 H24 N O4	pivaloylcarnitine Esi+4.4739995	245.1623	4.4739995	0.257208373	0.745108557	0.263018704	0.413388664	0.179344288	0.279682775	0.32182863	0.195601736	0.504105711	-0.172438093	0.334614007	0.017677453	0.288862425	0.135473134
1341	<none>	<none> Esi+12.31299	785.0353	12.31299	0.262076289	0.170492552	0.447360268	0.221793559	0.373268353	0.395731173	0.208202508	0.186587842	0.160455405	0.217763381	0.197452669	0.147904352	0.26858703	0.133719944
1342	C23 H42 N17 O11	C23 H42 N17 O11	732.3241	5.2639956	2.182848879	2.105467305	2.200673515	2.214653135	2.187062102	2.061054963	2.241863234	3.348759934	3.367593068	3.326292335	3.261139412	3.450098589	3.420697391	3.302379205
1343	C16 H32 O4	9,10-dihydroxy-hexadecanoic acid	288.2296	10.90097	1.11303408	1.013098552	1.381772792	1.024565266	1.274108924	1.011424989	1.238111688	0.433048855	0.383597296	0.492043697	0.410716842	0.47040917	0.34910551	0.487170222
1344	C42 H74 N O8 P	PE(22:4(7Z,10Z,13Z,16Z)/15:1(9Z))	768.5383	13.895997	0.494304817	0.586167009	0.131754029	0.512746943	0.277970935	0.279114173	0.455454518	-0.172347302	-0.249828951	-0.079913055	-0.153547327	-0.213298697	-0.091351946	-0.224567993
1345	C28 H53 O9 P	PG(22:2(13Z,16Z)/0:0)	564.3482	7.8199778	0.330071418	0.321521978	0.409415855	0.314057139	0.247125704	0.282823278	0.335364868	-0.250781606	-0.204117759	-0.306450758	-0.287889388	-0.217603123	-0.217749607	-0.272078553
1346	<none>	<none> Esi+11.063982	472.8105	11.063982	1.557674571	1.557664328	1.572263335	1.527943173	1.540125958	1.566557407	1.565569649	0.825689373	0.866372166	0.777155513	0.832370292	0.787611533	0.869304776	0.797568915
1347	C34 H66 N O8 P	PE(17:1(9Z)/12:0)	646.4395	13.158994	1.563594004	1.42680205	1.597748598	1.605435106	1.331754283	1.521667498	1.498981418	1.090359137	1.048454063	1.140351155	1.159887191	0.977577443	1.158881443	1.046180282
1348	C39 H62 O13	Melongoside F Esi+13.376971	738.4165	13.376971	0.701811246	0.690694722	0.821194057	0.904022733	0.537525544	0.982003304	0.568496983	0.937364537	0.841686293	1.051507004	1.088935843	0.681886265	1.078036883	0.846667893
1349	C34 H59 Cl N5	C34 H59 Cl N5	572.4419	16.253963	1.328330364	1.464643957	1.123487816	1.392726619	1.288091532	1.311757075	1.317057626	-0.842392384	-1.032535849	-0.615554566	-0.805255409	-0.900126719	-0.82563594	-0.853195881
1350	C30 H59 N O7 P	PC(22:2(13Z,16Z)/0:0) Esi+13.365981	593.4238	13.365981	0.411072867	0.543188037	0.118163091	0.579851867	0.171553526	0.42218128	0.284794014	-0.115095015	-0.167765646	-0.052259877	-0.108762412	-0.135237542	-0.077945059	-0.13904696
1351	C34 H65 O7 P	PA(P-16:0/15:1(9Z)) Esi+13.293963	615.4375	13.293963	0.581532976	0.680558959	0.292111539	0.721509177	0.328408909	0.606871833	0.428043609	-0.196889389	-0.239701034	-0.145815847	-0.178601744	-0.233796371	-0.159834156	-0.220780263
1352	C18 H30 O2	7Z,9Z,12Z-octadecatrienoic acid	278.2241	16.049017	0.857904981	0.873079684	0.650542927	0.766797016	0.772397766	0.753720355	0.778855087	-1.002021673	-1.206716016	-0.757824912	-0.962454392	-1.067894794	-1.071946049	-0.956938851
1353	C28 H52 O12	alpha,alpha'-Trehalose 6-palmitate	580.3427	6.972012	0.424656515	0.693738377	0.048191911	0.411556687	0.213039426	0.650490914	0.17413769	0.142222666	0.304629877	-0.051526288	0.184223187	0.062793073	0.306521627	0.036293073
1354	C29 H63 N P S2	C29 H63 N P S2 Esi+16.241959	520.4125	16.241959	1.4403917	1.455676088	1.229482373	1.410223798	1.273105945	1.353472538	1.344678837	-1.146856695	-1.269792479	-1.000196462	-1.107621538	-1.185460017	-1.081797648	-1.18880266
1355	C18 O20 S	C18 O20 S	567.8705	11.3989935	1.562361139	1.584754251	1.553783338	1.62306558	1.491488093	1.63886512	1.543911381	0.89873688	0.946798963	0.841399658	0.938208305	0.81584828	0.97987484	0.846424247
1356	C44 H76 N2 O13	Spiramycin	840.5411	11.180992	1.044355395	0.994998747	1.107615424	1.052651109	0.909190362	1.14278423	0.98598878	0.601537097	0.63188012	0.565338402	0.657599688	0.490968207	0.727645918	0.520230094
1357	C41 H67 N O15	Leucomycin A4	830.4768	14.268011	0.126233232	0.054807642	0.532542325	0.185366677	0.12907838	0.213550848	0.155401325	0.190626143	0.032662317	0.379074216	0.228915983	0.114221695	0.190314297	0.190827202
1358	C27 H42 N O2	Benzethonium Esi+10.279029	394.2882	10.279029	0.238757364	0.149818591	0.215521103	0.147337685	0.329656554	0.033217151	0.325854589	-0.118024363	-0.073286892	-0.171395381	-0.06694733	-0.214674384	-0.006846172	-0.189705038
1359	C18 H35 N4 O3	C18 H35 N4 O3	355.2713	10.053976	0.08982547	0.209642539	0.042521234	0.209799388	0.114704108	0.051469198	0.045589665	-0.01211999	-0.0579416	0.042544387	-0.048603986	0.050419101	-0.008589353	-0.014396321
1360	C12 H20 N6 O4	C12 H20 N6 O4 Esi+6.287994	312.1549	6.287994	1.737831251	1.547290651	1.773399487	1.487099076	1.867510618	1.555339276	1.76850743	1.604616191	1.556383381	1.662157087	1.484812662	1.751826351	1.625441091	1.591189611
1361	C16 H15 N O25 P	C16 H15 N O25 P	651.9672	13.970965	0.383412692	0.497858756	0.02961218	0.458606712	0.161584154	0.216822208	0.342162995	-0.119506192	-0.182509112	-0.044344814	-0.111435901	-0.14395387	-0.044062002	-0.168147841
1362	C23 H17 Br2 Cl O3 S	CAY10592	565.8941	11.396978	0.112655782	0.250921184	0.136484902	0.295994802	0.125134304	0.085676532	0.043836655	0.011304275	-0.039386551	0.071777542	-0.006742349	0.011943227	0.056914081	-0.018102047
1363	<none>	<none> Esi+6.4680104	468.7715	6.4680104	1.500771356	1.476054055	1.539287687	1.395481513	1.646142758	1.386377253	1.52744387	1.256226252	0.998338355	1.563881987	1.042412851	1.542276712	0.943040922	1.458148372
1364	<none>	<none> Esi+6.5579906	490.7844	6.5579906	1.472124685	1.478707084	1.501653737	1.364719977	1.647466744	1.405761882	1.481640514	1.238192468	1.006033667	1.515153844	1.015800412	1.540259506	0.962561036	1.415902206
1365	C38 H62 O9	Goyaglycoside c	662.4423	13.116963	0.710228258	0.843723602	0.716935042	0.6848534	0.721117034	0.818847218	0.695088361	0.346963986	0.404717604	0.278064934	0.353345628	0.325391997	0.401529502	0.311783588
1366	C12 H18 N2 O	Agrocybenine Esi+4.718995	206.1416	4.718995	0.139254599	0.138547586	0.442020181	0.55603223	0.490511144	0.593200732	0.376175346	0.003234177	-0.0559526	0.073842963	0.079343953	-0.102464195	0.122269151	-0.073512057
1367	C36 H66 O6	C36 H66 O6 Esi+16.059032	594.4858	16.059032	1.166015579	1.276077764	0.909016388	1.164668526	1.071057134	1.153267212	1.065424054	-1.262732921	-1.567427038	-0.899238185	-1.216596173	-1.346782263	-1.299678447	-1.23891278
1368	C34 H55 N O3	ICI 164384	525.4237	14.466013	0.993115105	1.137379068	0.591547326	0.958179003	0.873294037	1.069209516	0.837564927	-0.44969773	-0.610209282	-0.258210264	-0.440409818	-0.469179182	-0.510824892	-0.410286797
1369	C33 H47 N5	C33 H47 N5 Esi+11.009016	513.3871	11.009016	0.163384226	0.168183757	0.042428188	0.198312364	0.058054652	0.014118041	0.165230527	-0.059220641	-0.053364679	-0.0662067	-0.031791128	-0.124981147	0.050814965	-0.13016465
1370	C18 H30 O3	3,4-Dimethyl-5-pentyl-2-furanheptanoic acid Esi+12.899975	294.2184	12.899975	0.614994896	0.767125582	0.381517477	0.567630539	0.603373621	0.671052825	0.567527063	0.545315526	0.578084866	0.506222279	0.595941942	0.426267095	0.549168898	0.542831115
1371	C33 H58 O10	Antibiotic X 14889C Esi+11.243981	631.432	11.243981	0.20049077	0.298381871	0.005887277	0.368605784	0.018360508	0.117899573	0.184513225	-0.038531462	-0.072612285	0.002126362	-0.034558795	-0.068424469	0.046693653	-0.093479233
1372	C18 H49 N14 O6	C18 H49 N14 O6 Esi+12.544986	557.3956	12.544986	0.33058675	0.287611715	0.430329678	0.303841783	0.308502503	0.365803982	0.347148493	0.230847742	0.212608701	0.252606599	0.245246555	0.193518126	0.262134055	0.210676304
1373	C33 H62 O S2	C33 H62 O S2	536.4073	14.732967	1.369159325	1.546760684	1.065162063	1.434509718	1.280486585	1.373327043	1.328092565	-1.140498661	-1.346617647	-0.894602326	-1.093739372	-1.22906967	-1.121656974	-1.15264659
1374	C9 H14 O3	cis-3-Hexenyl pyruvate	170.0935	5.444992	0.224469881	0.357297392	0.028713988	0.261973661	0.206398893	0.148251028	0.203672821	-0.113770417	-0.25088224	0.049801582	-0.101945253	-0.133372818	-0.114903927	-0.113039601
1375	C42 H79 N O13	Lactosylceramide (d18:1/12:0)	805.5572	13.416014	0.468540231	0.564791379	0.13731854	0.574584075	0.126805944	0.433223585	0.334477681	-0.158122543	-0.242230884	-0.057782768	-0.181940349	-0.139269003	-0.148814421	-0.164123833
1376	C30 H61 N7 O4 P	C30 H61 N7 O4 P	614.4513	16.245052	0.316671027	0.482099261	0.041014579	0.260054495	0.282830804	0.237284312	0.26637107	-0.129555832	-0.263958569	0.030784276	-0.076131961	-0.216419756	-0.109936987	-0.142204824
1377	C31 H48 O6	Pokeberrygenin	533.368	12.647967	0.385970643	0.502428461	0.124016638	0.485910235	0.166046032	0.401784052	0.271362224	-0.16683432	-0.239961348	-0.07959506	-0.178719324	-0.164734911	-0.188157642	-0.153086389
1378	<none>	<none> Esi+13.014968	821.064	13.014968	0.110862581	0.205590878	0.151421199	0.164332229	0.100073364	0.034487758	0.035287641	0.018164459	-0.029019271	0.074453821	0.030582767	-0.016722077	0.060868338	-0.009368305
1379	C21 H35 N7 O5	Arg Lys Tyr	464.2591	5.8149843	0.539648958	0.802298377	0.118304068	0.605743304	0.275226726	0.777288124	0.303449433	0.195947005	0.358149141	0.002442701	0.264464662	0.082517757	0.373452998	0.081502351
1380	C22 H32 N7 O3	C22 H32 N7 O3	441.3126	10.520997	0.654849596	0.689845692	0.566339952	0.753841941	0.554991475	0.777964395	0.508680641	-0.484465867	-0.529002099	-0.431334924	-0.487849495	-0.503618128	-0.6622177	-0.369862712
1381	C18 H36 N6 O5	Istamycin B3	416.2764	11.527007	0.453791893	0.504702027	0.398460229	0.504831809	0.391135206	0.596550952	0.349567086	0.608863895	0.632418203	0.580764019	0.716757778	0.438094827	0.78045881	0.498230332
1382	C24 H44 O7	C24 H44 O7	444.3165	14.012957	1.248977348	1.054575383	1.675729012	1.295918383	1.290523198	1.315109812	1.308412196	0.668253132	0.587964616	0.764035922	0.665122494	0.658569812	0.697999452	0.649074583
1383	C31 H63 N8 O P	C31 H63 N8 O P Esi+15.745051	590.4518	15.745051	1.273676436	1.391563642	1.073104159	1.282417564	1.186850785	1.263858724	1.214413352	-1.082576921	-1.342482268	-0.772514402	-1.090194976	-1.077723875	-1.171279669	-1.025386992
1384	C25 H4 N6 O19	C25 H4 N6 O19	691.9518	12.141032	1.891946835	1.841996028	1.881588826	1.915626812	1.799658957	1.891531654	1.8920026	1.264283732	1.302353664	1.21886697	1.313735983	1.17021215	1.341010287	1.214815295
1385	C37 H46 O5	Pyrrhoxanthinol	569.3316	12.029032	1.910662094	1.787136237	2.22561257	1.833256034	2.27025017	1.785832083	2.134609055	2.453120873	2.191825669	2.764841468	2.203935868	2.753190125	2.167193348	2.637468883
1386	C36 H60 O7	Ginsenoside Rh3	626.415	12.306966	1.66389426	1.66373737	1.655207755	1.619814355	1.684662032	1.601723094	1.698273749	1.006533073	1.051848971	0.952472001	1.026014789	0.964854473	1.011732286	1.003180948
1387	C33 H67 N8 O9	C33 H67 N8 O9	719.4992	10.059003	0.171670744	0.098765507	0.200729926	0.222025896	0.081217984	0.050034279	0.158742925	-0.121224916	-0.049075956	-0.207297361	-0.115097319	-0.150331978	0.016397939	-0.209955441
1388	C29 H50 O4	(3beta,22R,23R,24S)-3,22,23-Trihydroxystigmastan-6-one Esi+12.26296	484.3487	12.26296	0.301832933	0.394205166	0.033228	0.422407099	0.093141558	0.215222037	0.217317952	-0.083126386	-0.126851146	-0.030963514	-0.077428318	-0.108161045	-0.02734975	-0.119087638
1389	<none>	<none> Esi+5.8719897	530.8291	5.8719897	0.149035623	0.424568295	0.319727646	0.483398131	0.367008352	0.39386675	0.118738348	0.015867642	0.174137545	-0.172945574	0.15364616	-0.182918231	0.164850485	-0.080187085
1390	C33 H62 O S2	C33 H62 O S2 Esi+14.74603	538.4226	14.74603	1.409063617	1.587285482	1.249822941	1.510950216	1.300190173	1.555542964	1.303382553	-0.9436104	-1.083056136	-0.777254082	-0.948533965	-0.94688127	-0.983700597	-0.917762772
1391	C31 H44 O7	Milbemectin	550.2909	14.537042	1.325989332	1.05354434	1.597852547	1.185528174	1.429280816	1.220398831	1.37056223	1.072422525	0.951771866	1.216356644	1.029380547	1.131787579	1.010834289	1.112130729
1392	C27 H43 N14 O2 P	C27 H43 N14 O2 P	626.3431	13.173022	1.992543861	1.780470444	2.091800601	1.861762577	2.033665888	1.787160099	2.058729368	1.944006073	1.808764623	2.10534675	1.872824523	2.037214587	1.807442911	2.032053374
1393	C17 H36 O6	C17 H36 O6	336.2493	9.433005	0.816406965	0.720318322	0.910144878	0.674504319	0.967988512	0.738959472	0.855848125	-0.764791963	-0.632045384	-0.923156303	-0.668584539	-0.927617115	-0.682437505	-0.817888917
1394	C12 H22 O6	Triethylene glycol diglycidyl ether	262.1411	5.2	1.162504423	1.204189924	1.215872126	1.062494992	1.307402664	1.214255314	1.231938618	1.254393025	1.272333261	1.232990638	1.22141524	1.241644112	1.422448859	1.146041237
1395	C29 H37 N3 O6	Calcimycin	522.2592	14.055977	1.740657993	1.459203978	1.926070188	1.605255572	1.781053076	1.573283306	1.781181837	1.223939845	1.101151461	1.370424233	1.161381944	1.31480061	1.129564894	1.284786854
1396	C34 H63 O8 P	PA(18:2(9Z,12Z)/13:0)	652.4	8.005987	0.185324966	0.070200943	0.354412244	0.26993576	0.033169187	0.262626049	0.107086208	-0.14585087	-0.04474895	-0.266463687	-0.186951891	-0.106445565	-0.142710638	-0.147875494
1397	C13 H4 D10 N2 O4	DMABA-d10 NHS ester Esi+7.7189946	272.1622	7.7189946	0.713066756	0.831398462	0.447276728	0.556446372	0.775510905	0.61834039	0.71156006	-1.014301673	-1.262538337	-0.718159689	-0.749542774	-1.350937965	-0.866514139	-1.109585741
1398	C26 H42 O4	Hexadecyl ferulate	418.3094	12.587969	0.240431264	0.29114972	0.040131313	0.295358565	0.15204621	0.15733354	0.201909776	-0.082223313	-0.108175588	-0.051262705	-0.086236239	-0.090019281	-0.044837276	-0.106327469
1399	C47 H83 O10 P	PG(22:4(7Z,10Z,13Z,16Z)/19:1(9Z))	418.7823	8.655022	0.596501897	0.503824158	0.75659315	0.768628326	0.362517771	0.472374214	0.592141109	-0.307610161	-0.230160643	-0.400006078	-0.334129057	-0.291579454	-0.194921224	-0.380264871
1400	C38 H77 N8 O11	C38 H77 N8 O11	821.5698	10.572017	0.279348918	0.23135023	0.355764232	0.203203257	0.330832464	0.350631012	0.245270281	0.152781605	0.155576088	0.149447837	0.154293116	0.121826309	0.236042785	0.099100056
1401	C11 H18 O4	2,2'-(3-methylcyclohexane-1,1-diyl)diacetic acid Esi+4.8199997	214.1186	4.8199997	0.002295403	0.042565932	0.029959309	0.298044977	0.39710915	0.350071203	0.228617707	-0.018290379	-0.147705637	0.136099753	-0.307178303	0.489709864	-0.390929964	0.22196409
1402	C25 H40 N2 O6 S	14,15-LTD4 Esi+11.200998	496.2637	11.200998	1.370437763	1.328717423	1.475206949	1.388471823	1.377745819	1.589270136	1.299912612	1.630702451	1.569841114	1.70330896	1.71422125	1.47203319	1.850008635	1.489307675
1403	C20 H34 O6	15(R),19(R)-hydroxy PGF2?	370.2353	13.315979	1.672887085	1.343003364	2.059789747	1.529590836	1.893011241	1.501801968	1.810770757	1.713755208	1.445736911	2.033496335	1.574217305	1.917080522	1.487927708	1.859354518
1404	C27 H30 O16	Luteolin 6-C-glucoside 8-C-arabinoside Esi+15.493958	627.1868	15.493958	1.744197448	1.718259453	1.906482157	1.848543248	1.650058276	1.812522267	1.75012239	1.191143028	1.0792646	1.324612029	1.261789508	1.110398288	1.086998881	1.258288596
1405	C11 H11 N5 O4	trans-2-[(Dimethylamino)methylimino]-5-[2-(5-nitro-2- furyl)-vinyl]-1,3,4-oxadiazole	294.1077	5.0089955	0.743285449	0.81771394	0.644268709	0.748178025	0.713460486	1.208952852	0.499812445	-0.387325957	-0.488097616	-0.267107136	-0.40320495	-0.366300673	-0.606139996	-0.246248484
1406	C18 H20 O5	(2S)-4'-Hydroxy-5,7,3'-trimethoxyflavan	338.1137	9.387967	0.062332687	0.165900767	0.387854192	0.023146564	0.199602383	0.022146856	0.103221952	0.066947503	-0.149817556	0.325544415	-0.039347273	0.239924292	-0.064248991	0.151534716
1407	C12 H20 O5	Polyethylene, oxidized Esi+5.744996	266.1129	5.744996	0.592881568	0.427812805	0.772419335	0.507418399	0.500963209	0.593572658	0.559848919	0.352718062	0.264269242	0.458235953	0.378365102	0.289240286	0.414504775	0.312881892
1408	C34 H52 O8	25-Hydroxyvitamin D2 25-(beta-glucuronide)	605.3976	6.6619897	0.16750139	0.000291894	0.45305761	0.216614494	0.198453535	0.096470137	0.366318523	-0.117458971	0.002304386	-0.260334555	-0.095511069	-0.166046989	0.05024476	-0.225583744
1409	C14 H19 N4 O	1-(4-Amino-2-methylpyrimid-5-ylmethyl)-3-(beta-hydroxyethyl)-2-methylpyridinium	258.1426	5.1710105	0.117052717	0.281759946	0.088732213	0.144208159	0.035094681	0.209083064	0.053219388	0.060585742	0.11580397	-0.005288636	0.107668736	-0.016186993	0.131227649	0.015040302
1410	C18 H32 O2	9Z,12E-Octadecadienoic acid Esi+16.879942	280.2393	16.879942	0.848894032	0.848509331	0.639251706	0.818417495	0.723414114	0.756024483	0.776262291	-0.843159125	-1.028713834	-0.621795613	-0.86221724	-0.834503842	-0.818133704	-0.859293936
1411	C43 H77 O12 P	PI(P-16:0/18:3(9Z,12Z,15Z))	838.5049	14.238023	0.990212309	0.840171111	1.116536492	0.932145469	1.00976526	1.023351346	1.030474334	0.87916607	0.8793375	0.878961556	0.942672314	0.792510859	0.98693842	0.809681265
1412	C18 H34 O5	9S,10S,11R-trihydroxy-12Z-octadecenoic acid Esi+9.281005	330.2408	9.281005	1.752406152	1.709226777	2.04478561	1.684386315	2.081272651	1.587113123	2.031132274	-1.284925286	-1.141035691	-1.456583049	-1.157637112	-1.48083285	-1.080475433	-1.416741639
1413	C34 H54 O5	3beta-Acetoxy-11alpha-methoxy-12-ursen-28-oic acid Esi+16.344975	542.3949	16.344975	0.63020257	0.623939511	0.601534654	0.644513437	0.589787719	0.745168176	0.469137	-0.580839551	-0.664847591	-0.480619433	-0.564604649	-0.608704664	-0.687434485	-0.512113869
1414	C9 H14 N2 O	3-Isopropyl-2-methoxy-5-methylpyrazine	166.1103	0.8780018	0.724116451	0.967911809	0.25875954	0.933761302	0.527599418	1.028706319	0.456281771	-0.324269979	-0.541634061	-0.064958443	-0.409532638	-0.214387425	-0.54904832	-0.179347102
1415	C9 H12 O3	4-Ipomeanol Esi+4.8360076	168.0784	4.8360076	0.492252933	0.326462832	0.64767096	0.216613436	0.666892106	0.43492887	0.464824325	0.485950003	0.326006506	0.676759788	0.387488656	0.625451376	0.527808942	0.458962003
1416	C11 H18 O4	2,2'-(3-methylcyclohexane-1,1-diyl)diacetic acid Esi+6.998013	214.1204	6.998013	0.726988648	0.670388485	0.663036067	0.826256775	0.597841862	0.543104855	0.727221057	-0.299390013	-0.259135648	-0.347412764	-0.251523972	-0.371612511	-0.168874023	-0.38353848
1417	C49 H86 N2 O17	Megalomicin C2	974.5974	8.713995	0.595185914	0.663053134	0.29962457	0.381874528	0.532144061	0.638898907	0.472427026	0.311944764	0.421980055	0.180674592	0.295220104	0.306039819	0.443078018	0.227398323
1418	C28 H10 N4 O18 P	C28 H10 N4 O18 P	720.9727	12.514971	1.622836578	1.569119886	1.646736274	1.61938468	1.555306154	1.613124748	1.639132137	0.970209984	0.996474457	0.938876928	0.996163604	0.911353217	1.02627221	0.934064601
1419	C27 H51 O12 P	PI(18:1(9Z)/0:0)	598.3117	12.439969	2.643386807	2.550628555	2.774512111	2.68656565	2.732860739	2.591281547	2.721582667	4.220370171	4.064109661	4.406786218	4.0620277	4.414530502	4.020669258	4.349124707
1420	C30 H63 N20 O2 P	C30 H63 N20 O2 P	766.5157	13.496024	0.632182722	0.747840386	0.359130026	0.781711162	0.403308565	0.629159985	0.520631704	-0.217596321	-0.282861727	-0.139735837	-0.217028832	-0.232674377	-0.19309119	-0.233395682
1421	C9 H16 O4	Butyl ethyl malonate	188.1049	6.1490097	0.847149376	1.021887753	0.432818923	0.966994712	0.63381677	0.871055529	0.753876821	-0.382076447	-0.54915099	-0.182759448	-0.398770299	-0.351901189	-0.387672843	-0.378468243
1422	C25 H4 N4 O16 P	C25 H4 N4 O16 P	646.9358	13.59797	1.581774978	1.622787659	1.693962892	1.628670319	1.654815659	1.701498527	1.644595145	0.822386036	0.854987312	0.783493286	0.837561993	0.79005394	0.860208402	0.798000564
1423	C10 O16 P S2	C10 O16 P S2	470.8342	11.069007	0.246406698	0.327751383	0.040217485	0.386245117	0.037307111	0.178363515	0.169721499	-0.084606442	-0.114887694	-0.048481439	-0.090517472	-0.099057438	-0.031098175	-0.119105192
1424	C39 H60 O5	DG(18:4(6Z,9Z,12Z,15Z)/18:4(6Z,9Z,12Z,15Z)/0:0)	607.4393	14.15997	0.533682177	0.675767649	0.106311405	0.661247225	0.247616337	0.447963846	0.454285098	-0.189964209	-0.283757768	-0.078070139	-0.202121554	-0.186118749	-0.147148921	-0.217568803
1425	C33 H63 O7 P	PA(P-16:0/14:1(9Z)) Esi+12.395997	601.4212	12.395997	0.30663453	0.397843272	0.04183583	0.443372793	0.071889281	0.276674862	0.209936212	-0.068312556	-0.114218269	-0.013547845	-0.058989599	-0.096841299	-0.026704523	-0.095138787
1426	C31 H34 N2 O3 S2	C31 H34 N2 O3 S2	546.2007	14.927001	0.950300765	1.224424297	0.492573995	1.118647305	0.646832354	1.066458193	0.827743245	-1.05624053	-1.40308966	-0.642455603	-1.187531422	-0.869384055	-1.257476523	-0.926496271
1427	C42 H74 O14	3-O-(2-O-(2E-decenoyl)-alpha-L-rhamnopyranosyl-(1-2)-alpha-L-rhamnopyranosyl)-3-hydroxydecanoic acid Esi+13.979003	824.4898	13.979003	0.869449317	0.587765655	1.332391891	0.878467367	0.930007087	0.83035736	0.941811693	0.895794606	0.674349747	1.159974437	0.878727053	0.910012155	0.784511234	0.967543096
1428	C27 H42 N O2	Benzethonium Esi+10.364012	394.2925	10.364012	0.412876641	0.406122878	0.441942457	0.508660245	0.246910664	0.479025979	0.408227898	0.27701481	0.343249218	0.197998323	0.357587709	0.132541255	0.382804626	0.208808218
1429	C12 H22 O5	Dibutyl malate Esi+7.364992	246.1471	7.364992	0.183523482	0.315584771	0.102574544	0.2191202	0.059222824	0.191530104	0.027292759	-0.313622418	-0.625264113	0.058160656	-0.493729012	-0.04687942	-0.352989853	-0.288240783
1430	<none>	<none> Esi+13.353023	828.0718	13.353023	0.114333641	0.244282996	0.25087076	0.165696073	0.146137218	0.053560016	0.024449638	0.021886729	-0.051145418	0.109012799	0.020291426	0.009024117	0.043926332	0.007676985
1431	C25 H50 N O4	(R)-Stearoylcarnitine Esi+13.156005	427.3654	13.156005	1.881448451	2.001902696	1.725737717	1.881489731	1.929462609	1.925469123	1.875895268	-1.84703708	-2.007949008	-1.655071973	-1.924351577	-1.752499297	-1.940525687	-1.78676153
1432	C45 H80 N O10 P	PS(22:4(7Z,10Z,13Z,16Z)/17:0)	842.571	12.961977	0.461964532	0.499448223	0.22781016	0.516506186	0.178020732	0.307021579	0.411996279	-0.15248688	-0.214688713	-0.078281184	-0.153901159	-0.170014726	-0.097948348	-0.187649881
1433	C29 H44 O10	Desglucocheirotoxol Esi+12.888984	552.2888	12.888984	0.635353782	0.713788517	0.457310819	0.595287839	0.641422046	0.527837717	0.65791895	-0.856674254	-1.10165113	-0.564421139	-0.744724914	-0.968132162	-0.801502594	-0.892245456
1434	C11 H22 N2 O8	Mannopine	310.1396	9.317	1.194687585	1.248533183	0.946861623	1.13184413	1.118785031	0.952598622	1.210674518	-1.1172273	-1.294211785	-0.906087913	-1.121639189	-1.098186443	-1.087980327	-1.1360839
1435	C28 H50 O10	3-O-Mycarosylerythronolide B	546.3421	12.004968	1.884005607	1.626488747	2.252103429	1.806578496	2.095253798	1.750314696	2.012625659	2.744939001	2.32355172	3.247646635	2.572020819	2.958974618	2.516212141	2.892407635
1436	C10 H16 O4	2,6R-Dimethyl-2E-octen-1,8-dioic acid	200.1044	5.655018	0.010803237	0.101506933	0.126539805	0.091174892	0.04165758	0.163695394	0.067442523	0.06459855	0.00286266	0.138248384	0.091292028	0.025000697	0.166357086	-0.001008927
1437	C24 H40 O8	C24 H40 O8 Esi+13.458007	456.2723	13.458007	0.364844659	0.07875036	0.606456233	0.241746036	0.430556776	0.199692132	0.405804585	0.255628136	0.066132365	0.481693267	0.167724897	0.37656893	0.128020791	0.337901293
1438	C30 H50 O5	Cycloastragenol Esi+15.149965 :1	490.3632	15.149965	1.477912086	1.690436105	1.158384783	1.654106159	1.305186596	1.528311114	1.400002092	-1.072035849	-1.312935151	-0.784647209	-1.009831853	-1.179860844	-1.010760424	-1.111542374
1439	C27 H56 N O7 P	PE(22:0/0:0)	536.3717	10.92301	0.158684946	0.206006012	0.026299906	0.28483416	0.053366156	0.083012555	0.088269116	-0.034576331	-0.052447095	-0.013256823	-0.049608904	-0.036787678	0.03006674	-0.076254101
1440	C13 H26 N6 O4	Gly Val Arg	330.2035	11.419994	0.06141477	0.185880805	0.096823738	0.038459301	0.053547943	0.030427271	0.092173099	0.026023374	-0.125268172	0.206511535	0.115448895	-0.077680285	0.074746272	-0.005390073
1441	C42 H83 O8 P	PA(21:0/18:0) Esi+15.6389675	746.5854	15.6389675	1.945158169	2.040193255	1.887487816	2.058453959	1.935504531	2.224732641	1.813925591	-0.967262837	-0.993095849	-0.936444506	-0.932922041	-1.005106009	-1.018255631	-0.934385903
1442	C23 H40 O8	2-glyceryl-6-keto-PGF1? Esi+11.343995	444.2717	11.343995	0.96656891	0.657771535	1.166902416	0.673516336	1.1336759	0.70744167	1.063195533	1.888041808	1.409665844	2.45873594	1.482632425	2.404462277	1.592466066	2.078610378
1443	C30 H54 O5	C30 H54 O5	494.3971	15.272965	1.744449339	1.852029023	1.550517754	1.811092609	1.641183601	1.755601666	1.743865251	-1.183248765	-1.357783114	-0.97503235	-1.169646445	-1.21296082	-1.119953871	-1.224057316
1444	C42 H74 N O9 P	PS(P-16:0/20:4(5Z,8Z,11Z,14Z)) Esi+12.310038	767.5054	12.310038	0.202530622	0.195122187	0.017721906	0.325916867	0.130268813	0.181972891	0.166692083	-0.077117651	-0.149818654	0.009613371	-0.153899361	-0.003957795	-0.116422078	-0.051776639
1445	<none>	<none> Esi+5.1229897	602.7834	5.1229897	2.379349656	2.362432045	2.263559485	2.398330061	2.362828214	2.268863774	2.396604566	3.532798658	3.622867808	3.425347742	3.421394046	3.677454133	3.51921188	3.541558555
1446	C27 H43 N11 O6 P	C27 H43 N11 O6 P	648.3081	10.027984	1.237281791	1.428062823	0.834026403	1.211891864	1.17084568	1.073843547	1.325384115	-2.915731239	-3.44991654	-2.278457547	-2.88044641	-2.950659864	-2.977499142	-2.875907196
1447	C22 H23 N8 O24 P	C22 H23 N8 O24 P	814.0564	12.659977	0.1024331	0.014623175	0.349947351	0.035283299	0.288488481	0.150327583	0.174030803	0.125628728	0.086934909	0.171789775	0.13699165	0.08919371	0.170055901	0.096984893
1448	C20 H31 F O3	11beta,17beta-Dihydroxy-9alpha-fluoro-17alpha-methyl-5beta-androstan-3-one Esi+6.2430096	338.2304	6.2430096	0.525981546	0.341037197	0.730068926	0.532012991	0.453070799	0.388973859	0.500509236	-0.238583767	-0.143797778	-0.351661789	-0.184032805	-0.334254943	-0.132885889	-0.306731083
1449	C35 H54 O10	Pandaroside B	656.3578	5.829991	1.137819053	1.039676711	1.23614445	1.154145213	1.252099539	1.300552568	0.993402174	0.75672542	0.653365195	0.880032355	0.633163675	0.930382223	0.728193809	0.775120801
1450	C8 H18 N O2	Methacholine	159.1259	0.79499847	0.257227768	0.536475927	0.127147836	0.461689775	0.06257883	0.419046179	0.087809999	-0.144361099	-0.273375128	0.009550374	-0.203706869	-0.055084769	-0.223777787	-0.093158234
1451	C32 H63 N2 O7 P	PE-Cer(d14:2(4E,6E)/16:0(2OH))	617.4341	8.488014	0.901314268	0.857384444	0.945811914	1.103143216	0.596379133	0.955412405	0.768526669	-0.509694331	-0.445315283	-0.586497407	-0.564660123	-0.448364665	-0.444360885	-0.551817211
1452	C28 H34 O7	1 (2)?-Epoxydeoxydihydrogedunin	482.2267	11.327971	0.562581566	0.584895513	0.394994199	0.487316772	0.489426634	0.332279249	0.557778603	-0.569684778	-0.701735007	-0.412151171	-0.459654559	-0.730313668	-0.41812309	-0.667402182
1453	<none>	<none> Esi+6.178988	383.7294	6.178988	1.116665445	0.94009723	1.311510667	0.941579141	1.376454382	1.014435033	1.141025564	0.887899814	0.590448314	1.242754235	0.633465753	1.243072464	0.616397359	1.062947449
1454	C31 H48 O6	Pokeberrygenin Esi+12.729003	516.3482	12.729003	1.701380131	1.730971155	1.676852886	1.594614995	1.773985817	1.752836663	1.712019696	0.901342082	0.972316064	0.816671367	0.881967092	0.904859197	0.973472536	0.854836921
1455	C29 H38 N4 O10	Lymecycline	602.2612	6.3499856	1.512551354	1.402367045	1.427803228	1.433915108	1.422400999	1.196754789	1.571820516	-1.891062135	-1.834681479	-1.958323268	-1.739485615	-2.094169487	-1.67555458	-2.030007795
1456	C22 H42 O3	4-oxo-docosanoic acid	371.3411	12.611019	0.38221368	0.793780611	0.216790996	0.437160248	0.167578976	0.457827243	0.259535994	-0.098219829	-0.449149833	0.320433509	-0.169721776	-0.003459485	-0.240835671	-0.006270142
1457	C17 H43 N12 O10	C17 H43 N12 O10	574.3889	13.547046	0.1792674	0.322370456	0.009914831	0.341625338	0.048046572	0.370848069	0.099758467	0.224497659	0.362649863	0.059684502	0.408375161	-0.051616007	0.414852473	0.101768897
1458	C34 H56 O12	C34 H56 O12	656.378	14.166993	0.538996964	0.277845449	0.886432231	0.515824366	0.549292319	0.450544375	0.57748388	0.480268465	0.293442537	0.703148519	0.462626357	0.503240041	0.385399345	0.541434081
1459	C27 H41 D3 O3	(5E)-(24R)-24,25-dihydroxy-[6,19,19-trideutrio]vitamin D3 / (5E)-(24R)-24,25-dihydroxy-[6,19,19-trideutrio]cholecalciferol Esi+9.461017	441.3288	9.461017	0.197482259	0.258258411	0.046105516	0.132559321	0.20643524	0.056269639	0.268895894	-0.157977384	-0.197891219	-0.110360878	-0.019570938	-0.315469661	0.007427156	-0.264619784
1460	C20 H32 O5	?-12-PGD2 Esi+8.525996	352.2219	8.525996	0.648039282	0.879929013	0.341573074	0.726789817	0.459267526	0.753396191	0.549256734	-0.598231435	-0.68012204	-0.500537379	-0.730015274	-0.427600146	-0.499133968	-0.662123222
1461	C53 H93 O13 P	PI(22:4(7Z,10Z,13Z,16Z)/22:1(11Z))	985.6592	13.336975	0.830329457	0.734453685	0.981364379	0.804541634	0.767928951	0.96636111	0.766494397	0.551133237	0.526064576	0.58103971	0.583340757	0.480886688	0.670073408	0.474448127
1462	C19 H30 N6 O7	C19 H30 N6 O7 Esi+8.901	454.2179	8.901	0.60681669	0.729948102	0.361175774	0.650573311	0.587467524	0.462989427	0.672871578	-1.345382942	-1.757431398	-0.853816364	-1.314154547	-1.316502419	-1.171493765	-1.457495702
1463	C25 H40 O4	Androstane-3,17-diol dipropionate	404.2931	11.232001	0.515466447	0.524053804	0.437638877	0.635921087	0.361628639	0.316104103	0.556142594	-0.182098006	-0.171931617	-0.194226329	-0.164666576	-0.229847915	-0.063097511	-0.258822009
1464	C31 H68 N21 O3 P	C31 H68 N21 O3 P	813.5545	12.662031	0.303781353	0.37121286	0.047647542	0.382832515	0.021197828	0.193631107	0.242422533	-0.08182529	-0.146822579	-0.004284665	-0.090684929	-0.088332552	-0.042378447	-0.107258123
1465	C33 H58 O6	Cholestanyl glucoside Esi+11.958986	572.4022	11.958986	0.974786542	1.021662463	0.739913062	0.796459118	0.944011273	0.857790189	0.965677411	1.411431818	1.664590366	1.109418111	1.356227136	1.458530714	1.470290129	1.373483696
1466	C31 H54 O5	(20S)-24-Hydroxy-19-norgeminivitamin D3	528.3751	12.120035	0.441237839	0.49727644	0.52077094	0.394853636	0.610830264	0.679380747	0.374617222	0.407405819	0.396744078	0.420125089	0.339616576	0.477850475	0.510410104	0.340995162
1467	C25 H44 N O7 P	LysoPE(20:4(8Z,11Z,14Z,17Z)/0:0)	501.2857	12.035971	0.082775547	0.079102094	0.458783643	0.225307812	0.078466878	0.069910012	0.218966468	0.077255551	-0.011458969	0.183090416	0.122096666	0.02638213	0.04506652	0.098009004
1468	C9 H14 O3	cis-3-Hexenyl pyruvate Esi+8.551019	170.094	8.551019	0.055317793	0.25797647	0.166106919	0.213612241	0.126038424	0.202088167	0.059120092	-0.095656	-0.252005794	0.090866561	-0.249815531	0.11518055	-0.267866342	0.015374352
1469	C31 H63 N O8 P	PC(9:0/14:0)[U]	608.4293	12.883038	0.28423252	0.377532198	0.03352055	0.454601705	0.022707675	0.267812045	0.171452199	-0.065129619	-0.108320587	-0.013603552	-0.071738737	-0.068720715	-0.0305597	-0.08741812
1470	C29 H52 O9	C29 H52 O9 Esi+13.827964	544.3618	13.827964	1.637291933	1.399879639	1.681412035	1.545808913	1.530238958	1.38444166	1.674101129	2.384036442	2.136310791	2.679568797	2.335388175	2.450669763	2.245228875	2.473530794
1471	C19 H20 O4	Gancaonin V	312.133	8.552001	0.922592461	0.87628061	0.984505933	0.818886258	1.152932632	0.907195162	1.012898451	0.343608858	0.326671466	0.363814868	0.286368196	0.422930584	0.314066209	0.362656092
1472	C40 H48	Isorenieratene/ (Leprotene) Esi+12.329024	528.3752	12.329024	0.83861028	0.749552936	0.764368449	0.824960209	0.732320405	0.688625339	0.803892336	0.761868373	0.850193744	0.656497755	0.909521641	0.593488495	0.829774862	0.718086558
1473	C17 H18 N O24 P S	C17 H18 N O24 P S	682.9674	11.636979	0.079414315	0.181797283	0.19122006	0.167453704	0.10212269	0.011346997	0.051374207	0.010782938	-0.050358466	0.08372356	0.000837673	-0.000578938	0.056133573	-0.018456287
1474	C28 H55 N O8 P	PC(2:0/18:1(9Z))	563.3509	5.5500064	0.598906963	0.497138733	0.568944207	0.631522744	0.60531898	0.825734993	0.339183602	0.350879463	0.334078972	0.370922155	0.318661618	0.399972737	0.431929147	0.298623746
1475	C20 H51 N8 O5 P	C20 H51 N8 O5 P	514.3709	10.968995	0.908975026	1.056670998	0.606726233	0.914959288	0.851378411	1.016571695	0.790056599	-0.841287053	-0.914957027	-0.753400066	-0.713077687	-0.984808517	-0.921962439	-0.789272659
1476	C21 H35 N O	Funtumine	334.2982	12.760009	1.437942119	1.711886028	1.111558681	1.528321631	1.402583625	1.738821167	1.274728405	-0.605396395	-0.735041039	-0.450732608	-0.590543556	-0.6103754	-0.730411955	-0.524794257
1477	C10 H16 O4	2,6R-Dimethyl-2E-octen-1,8-dioic acid Esi+6.0589933	200.1038	6.0589933	0.508907542	0.613505798	0.281237409	0.576254209	0.357544203	0.339306848	0.564473078	-0.354956768	-0.423644746	-0.273013216	-0.372647482	-0.33495792	-0.293492564	-0.394585005
1478	<none>	<none> Esi+11.181973	428.7842	11.181973	1.480773729	1.563976072	1.464599194	1.495848299	1.441039162	1.619877303	1.466871865	0.764758074	0.840590022	0.674291891	0.797703551	0.690870193	0.860340404	0.703132625
1479	C39 H63 N5 O12	Onnamide A Esi+13.8100395	810.474	13.8100395	1.092225224	0.824843292	1.499236977	1.000714561	1.251128581	0.977618247	1.214749121	1.320608045	1.070520989	1.618957516	1.255811734	1.395681949	1.146259808	1.433016777
1480	C21 H45 N O7 P	PC(13:0/0:0)[U]	453.2861	12.509018	0.328945676	0.333345221	0.05439915	0.284460657	0.06542277	0.200429036	0.230257448	-0.09510094	-0.159426219	-0.018362011	-0.12238646	-0.078446019	-0.120929383	-0.078448391
1481	C11 O21 P	C11 O21 P	498.8656	13.319021	0.4623719	0.582443322	0.169397472	0.61542596	0.229847003	0.439416699	0.343334833	-0.135827085	-0.17965813	-0.083537417	-0.125083498	-0.161092896	-0.088628347	-0.16625785
1482	C38 H66 N O10 P	PS(12:0/20:4(5Z,8Z,11Z,14Z))	363.2188	7.673981	0.592299994	0.757431925	0.261478451	0.542705145	0.448087862	0.805870013	0.370112638	0.24684837	0.374385689	0.094698585	0.280828646	0.175442943	0.421027168	0.134548881
1483	C41 H64 O12	28-Glucosyl-19(29)-dehydroursolic acid 3-arabinoside Esi+15.237043 :1	748.4371	15.237043	0.092915441	0.228486093	0.118767459	0.028369289	0.132702967	0.0320273	0.114649059	-0.005993059	-0.151515528	0.167612693	0.073280625	-0.109796933	0.08864631	-0.067010548
1484	C35 H64 N O8 P	PE(18:3(9Z,12Z,15Z)/12:0) Esi+12.641035 :1	674.4691	12.641035	0.321684871	0.442919507	0.016814262	0.425730205	0.088647763	0.26463314	0.223081271	-0.088807624	-0.148561497	-0.017522302	-0.07352071	-0.124911945	-0.044079119	-0.11764574
1485	C5 H14 N O	Choline Esi+11.577978	103.0997	11.577978	1.132624892	1.058684837	1.059739652	0.989944567	1.040484773	0.990312892	1.067053803	-1.481403297	-1.473900629	-1.490353849	-1.585460886	-1.332699898	-1.537113556	-1.445484841
1486	C24 H42 O9	C24 H42 O9 Esi+11.12899	474.3164	11.12899	1.042583799	1.068372241	1.084033392	1.133623406	0.945009509	1.274692627	0.972069228	0.941147329	1.037016879	0.826776638	1.095213513	0.698355266	1.094438175	0.842315073
1487	C25 H52 N2 O	C25 H52 N2 O Esi+13.55902	396.4076	13.55902	1.030282482	1.039882555	1.098979702	1.113398027	0.992161004	1.113794806	1.050516426	-1.886611083	-1.795581274	-1.995208048	-1.977274147	-1.807788767	-1.98828703	-1.821056854
1488	C11 H18 O4	2,2'-(3-methylcyclohexane-1,1-diyl)diacetic acid Esi+4.801013	214.1186	4.801013	0.136978859	0.028694842	0.262687313	0.070384297	0.376797269	0.210319708	0.379825944	0.168562443	0.016643617	0.349798936	0.021245336	0.375506312	-0.152817294	0.3757678
1489	C24 H32 O9	Renillafoulin A	464.1999	6.366984	1.043693086	0.907928239	1.057710924	1.082000257	0.907444015	0.834807827	1.062077269	-0.913904481	-0.898156504	-0.932691542	-0.879379461	-0.9763572	-0.837633124	-0.963079435
1490	C28 H62 N15 S3	C28 H62 N15 S3	702.4714	12.509018	0.87051224	0.830681799	0.874154112	0.829989112	0.786725522	0.85202253	0.881081291	0.512879563	0.535982512	0.48531815	0.525660261	0.473637599	0.5541688	0.48625887
1491	C28 H40 O10	Desacetyl (7)Khivorinic Acid, Methyl Ester Esi+7.1190114 :1	536.2572	7.1190114	0.381900351	0.263145767	0.461259323	0.415871021	0.206802156	0.471885493	0.304251987	0.369479827	0.324181757	0.423519629	0.487689395	0.171322106	0.518618518	0.273324618
1492	C15 H27 N O4	C15 H27 N O4 Esi+6.9959807	285.1932	6.9959807	0.75639249	1.002633543	0.273077356	0.67859377	0.780145322	0.901868496	0.618762369	0.498599034	0.757555012	0.189669096	0.494566883	0.49932297	0.651157206	0.40023916
1493	C23 H36 O8	3''-HydroxyPravastatin	440.2412	10.760008	0.360358458	0.164322305	0.565207626	0.339375888	0.396529494	0.384971736	0.281139466	-0.191798356	-0.070706006	-0.336259406	-0.047777896	-0.439312311	-0.08220441	-0.262457612
1494	C23 H32 N4 O4	Nummularine F Esi+10.077984	428.2404	10.077984	0.554349665	0.401856959	0.682050595	0.504588803	0.480150044	0.721088648	0.380441835	0.536782093	0.45469866	0.634706188	0.575665329	0.464071262	0.728241689	0.413341037
1495	C21 H41 N4 O9 P	C21 H41 N4 O9 P	524.2593	12.125981	0.592263455	0.623086759	0.717708231	0.767560471	0.50492526	0.874511119	0.463055792	0.799822038	0.703498655	0.914734144	0.928584186	0.626364681	0.966149655	0.692584495
1496	C13 H26 N6 O4	Gly Val Arg Esi+9.811012	330.2011	9.811012	0.575062782	0.431955314	0.682698846	0.492384388	0.614654721	0.32952698	0.643444854	-0.43335624	-0.350639508	-0.53203585	-0.368508772	-0.534910118	-0.272509387	-0.537060132
1497	C29 H46 N O4	Cervonyl carnitine Esi+8.762968	471.3356	8.762968	0.371612997	0.369800554	0.485916806	0.528828789	0.306937055	0.477846642	0.404808766	-0.291318229	-0.168295842	-0.438081779	-0.351811062	-0.216938809	-0.315319181	-0.275843931
1498	C28 H51 N O9	C28 H51 N O9	545.3539	12.568025	0.417776045	0.668751667	0.113582329	0.592690997	0.263240682	0.484699502	0.376838324	-0.407317868	-0.71103378	-0.044990114	-0.473546593	-0.313732539	-0.478019141	-0.361734153
1499	C31 H62 N6 O12	C31 H62 N6 O12	710.4415	8.551019	0.474152211	0.703783512	0.09331386	0.459508254	0.347755976	0.719880889	0.276958573	0.200321722	0.348028105	0.024110599	0.240724702	0.119088898	0.367119052	0.092781339
1500	C11 H14 N2 O6	Clitidine	292.0668	2.0100036	1.131207259	1.192324795	0.796799305	1.113066211	1.079707561	1.244040671	0.929038298	0.636654787	0.861504181	0.368413406	0.635438483	0.627711469	0.770093217	0.550622116
1501	<none>	<none> Esi+11.122002	448.8212	11.122002	0.326061353	0.370354796	0.169205727	0.457159269	0.12809053	0.233001637	0.273907494	-0.104889307	-0.119525385	-0.087428722	-0.098305547	-0.137822622	-0.037837854	-0.148119849
1502	C13 H24 O5	C13 H24 O5 Esi+7.808985	260.161	7.808985	0.118081506	0.222520371	0.008210427	0.068372484	0.107524479	0.010063803	0.151802938	-0.074786095	-0.142720234	0.006258142	-0.042922785	-0.132680989	-0.011955529	-0.115295275
1503	C29 H9 N6 O16 P	C29 H9 N6 O16 P	727.9801	12.917983	1.411056835	1.362858984	1.57109989	1.36402098	1.502935408	1.408630037	1.512016873	0.730708828	0.739555222	0.720155235	0.737647932	0.703835797	0.760250361	0.711662313
1504	C24 H56 N26 O	C24 H56 N26 O	724.5125	14.081037	0.593305084	0.695316854	0.273562029	0.666060404	0.397318043	0.534183483	0.517875562	-0.2565845	-0.318563097	-0.182645121	-0.254347195	-0.262960451	-0.205838798	-0.289302124
1505	C23 H32 O8	Polhovolide	436.2075	10.128007	0.013889967	0.023461233	0.098965989	0.067784717	0.03912474	0.291532456	0.159638865	0.090265902	-0.005289655	0.204262005	0.131585342	0.006198191	0.334661614	-0.067305018
1506	<none>	<none> Esi+12.960997	843.0732	12.960997	0.067179189	0.161393886	0.231821454	0.025494508	0.084984951	0.102061539	0.091179453	0.040842981	-0.012627944	0.104632857	0.061779221	-0.007697145	0.098492183	0.003674417
1507	C27 H43 N O2	Solasodine	413.3281	7.8110094	0.039078647	0.00533776	0.153794922	0.148607472	0.07240322	0.3590839	0.13203152	0.01730525	0.026313014	0.006559146	0.042653259	-0.043174224	0.324661551	-0.180858681
1508	C30 H49 N3 O2	Spirolucidine	483.3763	12.835997	1.353734192	1.527844026	1.170683385	1.571815777	1.433980334	1.587032724	1.339826721	-0.906642832	-1.092024666	-0.685485557	-0.911459522	-0.879078722	-0.889870051	-0.917456862
1509	C38 H73 N O8 P	PC(16:1(9Z)/14:1(9Z))	701.4915	13.342025	0.070647471	0.409515432	0.634760566	0.082761019	0.100509407	0.212986856	0.124721444	0.0212711	-0.174454314	0.254768085	-0.007082249	0.057826978	-0.080669216	0.086995777
1510	C30 H52 O9	C30 H52 O9	556.3614	13.045974	0.539069003	0.434081932	0.785437253	0.539779951	0.612351087	0.713389483	0.511756606	0.615119746	0.485031322	0.770312953	0.629111124	0.588848105	0.661229666	0.585390981
1511	C20 H32 N6 O7	C20 H32 N6 O7 Esi+10.004984	468.233	10.004984	1.087042001	0.869506191	1.355998823	1.015750018	1.143222059	1.05528568	1.084183621	1.509739226	1.274583655	1.790275696	1.456084932	1.582922548	1.473794851	1.532913889
1512	C39 H76 N O9 P	PS(P-20:0/13:0)	755.5127	11.934014	0.168208779	0.034853437	0.455247593	0.131402285	0.284247307	0.315400895	0.155071385	0.103136117	0.048990011	0.167731471	0.090496192	0.093865999	0.175130604	0.056718618
1513	C27 H38 O3	5,6-Epoxy-5,6-dihydro-10'-apo-b,y-carotene-3,10'-diol	410.2869	7.640993	0.326530113	0.174981927	0.552519226	0.34901393	0.282443266	0.101470834	0.41060688	-0.168284673	-0.056481735	-0.301663616	-0.129694649	-0.242474051	-0.028316011	-0.258527625
1514	C23 H47 N O7 P	PC(15:1(9Z)/0:0)	479.3011	12.832017	0.102550161	0.076324829	0.309847352	0.093530058	0.18403647	0.077844287	0.194613574	0.071037231	0.016107096	0.13656792	0.088263199	0.068040605	0.033617539	0.095163086
1515	C6 H11 N O	2-Acetylpyrrolidine Esi+3.755994	113.0839	3.755994	0.954094022	0.94575559	0.881572928	0.649434644	1.24196582	0.739426252	1.017198831	0.71760316	0.770608261	0.654369005	0.534555842	0.955890315	0.607410921	0.788648156
1516	C17 H35 N O2	D-erythro-Sphingosine C-17	285.2665	10.362036	0.603110139	0.57444113	0.671651024	0.668169231	0.650036059	0.52997855	0.681909954	0.320192015	0.272201761	0.377443547	0.294576795	0.365582148	0.27132807	0.351696401
1517	C48 H74 O14	Ivermectin B1a	891.534	13.037034	0.310857673	0.673710929	0.427673671	0.322270478	0.156156569	0.486466888	0.103260734	-0.081312337	-0.281242156	0.15720043	-0.075131449	-0.080112895	-0.195597067	-0.007628761
1518	C11 H15 N O	Ethcathinone	194.1418	5.656991	0.146575699	0.243413032	0.036667914	0.251247099	0.02922462	0.509239589	0.178863127	-0.06329999	-0.07613011	-0.047993883	-0.059572337	-0.057868084	-0.128339257	-0.021366779
1519	C21 H34 O7	C21 H34 O7	398.2284	10.340003	0.531468637	0.471446072	0.480215082	0.450090569	0.570434615	0.353792704	0.527376314	-0.522056015	-0.535151787	-0.50643299	-0.388425945	-0.719178173	-0.394764203	-0.604125737
1520	C20 H22 O5	1,2,3,4-Tetrahydro-1-[1-hydroxy-3-(4-hydroxyphenyl)-2-propenyl]-7-methoxy-2,6-naphthalenediol	342.1468	12.986021	0.582304411	0.5495088	0.516460684	0.448066202	0.54865513	0.641754934	0.467965362	-0.247721109	-0.252638343	-0.241854934	-0.262717313	-0.220240784	-0.298448258	-0.215015446
1521	C25 H51 N8 O5	C25 H51 N8 O5 Esi+10.17	543.3975	10.17	0.118725154	0.141589873	0.039071975	0.062396862	0.139399181	0.045344067	0.102391727	-0.040224003	-0.040576187	-0.039803853	0.017222087	-0.154199911	0.035663717	-0.089151611
1522	C13 H10 N O21 P S	C13 H10 N O21 P S	578.9203	13.872015	0.287091056	0.376223041	0.015306027	0.390657483	0.102238239	0.167774566	0.225411417	-0.078920051	-0.112759938	-0.038549658	-0.058911705	-0.120618557	0.000203494	-0.129933915
1523	C42 H74 N O9 P	PS(P-16:0/20:4(5Z,8Z,11Z,14Z)) Esi+12.315984	784.5335	12.315984	0.351262462	0.385247522	0.131313066	0.404225098	0.126625421	0.209616192	0.315904324	-0.093689872	-0.139822987	-0.038653874	-0.079722115	-0.132535542	-0.03015143	-0.134655446
1524	C24 H46 O4	Axillarenic acid	415.3656	12.830015	0.98018104	0.998420498	0.828520967	0.857829978	1.07094393	0.832931884	1.017236046	-0.990438317	-1.185495817	-0.757738142	-0.973564563	-1.044234426	-1.043687536	-0.956106584
1525	C21 H43 N8 O2	C21 H43 N8 O2	439.3505	12.853023	1.320055552	1.565121083	1.078808002	1.573821433	1.278514381	1.638692945	1.245889599	-1.017402652	-1.301883582	-0.678021895	-1.035502509	-0.935576213	-1.137541646	-0.939944617
1526	C26 H44 O9	Mupirocin Esi+11.208007	522.2801	11.208007	2.095945945	1.968072932	2.299869787	2.080246639	2.175728606	2.043671232	2.177067941	2.503633326	2.336363812	2.703182921	2.443546489	2.564335939	2.476887216	2.520877528
1527	C18 H33 N O4	10-nitro-9E-octadecenoic acid	327.2401	8.791014	0.177553916	0.165705594	0.127170538	0.242381743	0.229992722	0.046795909	0.281558418	0.165773149	0.192759983	0.133578329	0.191696697	0.156812649	0.106143588	0.204218524
1528	C13 H24 N2 O	Anapheline	224.1871	9.472006	1.233417475	1.296658791	1.088876313	1.117526797	1.390891214	1.184021665	1.223679879	-0.832583872	-0.954360988	-0.687305911	-0.772853581	-0.921071479	-0.775873673	-0.869147027
1529	C10 H22 O5	C10 H22 O5	222.1462	4.5600038	0.030703731	0.119961354	0.005162905	0.078519467	0.048938773	0.098581112	0.167169993	-0.044861379	-0.030368421	-0.062151225	0.030336599	-0.141972945	-0.105419222	-0.005817507
1530	C23 H44 N O6	hexadecanedioic acid mono-L-carnitine ester Esi+9.239992	429.3078	9.239992	0.094324672	0.133333808	0.372166402	0.18008465	0.433736742	0.10441875	0.252418272	0.168678081	0.035430401	0.327640224	0.003735224	0.380378141	-0.002524349	0.279058594
1531	C42 H84 N6 O14	C42 H84 N6 O14	896.603	13.537037	0.989092907	0.884369997	1.20414011	1.02099028	0.933586006	1.14160743	0.951584193	0.5510341	0.54439449	0.558955038	0.588595088	0.474196172	0.67129323	0.473498609
1532	C22 H32 O9	3'-Hydroxy-HT2 toxin Esi+8.688988	440.2028	8.688988	0.302757878	0.230355747	0.310734028	0.324868456	0.076824143	0.460981125	0.134663068	0.35152057	0.294689768	0.41931872	0.489115647	0.120563557	0.570156306	0.210558056
1533	C18 H32 O5	(9R,10S,12Z)-9,10-Dihydroxy-8-oxo-12-octadecenoic acid	328.2243	10.816983	0.303099072	0.440227611	0.125809683	0.390604737	0.252425986	0.176017612	0.364381676	-0.199257252	-0.315108977	-0.061048177	-0.185587981	-0.226719467	-0.137775577	-0.238896754
1534	C19 H40 O8	C19 H40 O8	396.2731	7.012975	0.339779915	0.101830495	0.687589943	0.3722328	0.338199426	0.126701664	0.4306585	-0.179669646	-0.032183703	-0.355617788	-0.14342541	-0.252138367	-0.038172988	-0.270897754
1535	C12 H12 N4	MeIQ Esi+5.3140006	212.1047	5.3140006	0.443675763	0.562454028	0.277033643	0.56146295	0.462426428	0.359588229	0.508569413	-0.393430197	-0.527852184	-0.233067125	-0.384952591	-0.41101966	-0.32574064	-0.437072148
1536	C19 H15 N10 O17 P S	C19 H15 N10 O17 P S	718.0068	13.697999	0.188727165	0.275229428	0.081618463	0.092035207	0.164554458	0.041280792	0.179702273	-0.091358746	-0.143757677	-0.028847742	-0.066744172	-0.14278232	-0.084478479	-0.095794708
1537	C34 H46 O7	25-Cinnamoyl-vulgaroside	566.3268	6.5429974	0.624555621	0.917462738	0.140475588	0.685442009	0.349785704	0.88152253	0.373949894	0.229030924	0.409271495	0.014007085	0.293423309	0.11888441	0.413064099	0.110377955
1538	C33 H44 O3	7',8'-Dihydro-8'-hydroxycitraniaxanthin	488.3337	12.135009	1.384362136	1.47922057	1.387150844	1.508815643	1.186848013	1.585506392	1.342247448	0.814927	0.886306755	0.729772205	0.906131727	0.659970705	0.943016967	0.732342679
1539	C50 H89 N O17	C50 H89 N O17	975.6126	14.24803	0.927439441	1.055993297	0.617024562	0.937352064	0.799543549	0.872032413	0.861106727	-1.067336882	-1.378563396	-0.696049111	-1.052710189	-1.108613611	-1.122504862	-1.031768053
1540	C29 H50 N6 O6	C29 H50 N6 O6	576.3911	15.100035	0.437023002	0.40047003	0.29888826	0.460755717	0.217628088	0.317491811	0.317243311	-0.196870697	-0.244929799	-0.139537033	-0.1719701	-0.231673499	-0.136385992	-0.235867415
1541	C22 H20 N10 O21 P	C22 H20 N10 O21 P	791.0536	13.837961	0.292420988	0.126893872	0.598895647	0.233672419	0.386938603	0.393357045	0.28135723	0.187479413	0.133565361	0.25179793	0.196167428	0.160787933	0.241086699	0.15291682
1542	C28 H50 O5	6?-Hydroxy-castasterone Esi+15.079039	466.365	15.079039	1.331882904	1.42920318	0.981952004	1.215848187	1.293090316	1.212590968	1.279668473	-0.866875227	-1.066788241	-0.628382509	-0.74005755	-1.042004541	-0.772373205	-0.927804163
1543	C36 H44 N4 O	Manzamine A	548.3525	10.170001	0.823989936	0.987659722	0.64301789	0.849160972	0.657059994	0.965515223	0.737912495	0.40913896	0.54730245	0.24431234	0.462638869	0.305648215	0.558442859	0.312877235
1544	C5 H8 O2 S	C5 H8 O2 S	132.0243	1.0229981	0.693046808	0.773054253	0.456849749	0.545437396	0.788879407	0.526994371	0.743041316	0.241945403	0.299437101	0.173358816	0.193790901	0.322220444	0.211942263	0.261289532
1545	<none>	<none> Esi+11.90202	413.7789	11.90202	1.399105836	1.474299105	1.376719842	1.517896297	1.283925835	1.58497503	1.348467673	0.675804027	0.708806136	0.636433089	0.717067729	0.593877653	0.771389356	0.614176643
1546	C21 H38 O7	Erythronolide B	402.2611	12.266	1.760809292	1.533014768	2.010143321	1.66178575	1.968727216	1.502396795	1.960927703	2.449193768	1.991484329	2.995233099	2.117605352	2.905922032	2.001790663	2.737651033
1547	C37 H66 O7	Gigantetronenin Esi+13.59698	644.4583	13.59698	0.408945316	0.539761876	0.070287518	0.565242451	0.146579815	0.371402394	0.286800204	-0.121133844	-0.185576683	-0.044254667	-0.121056202	-0.135274888	-0.083690214	-0.145275131
1548	C12 N O15 P S2	C12 N O15 P S2	492.8471	11.001975	0.211097647	0.258837097	0.022890664	0.339302177	0.016688108	0.1256745	0.138085164	-0.060211073	-0.078433734	-0.038471758	-0.065305804	-0.078316332	0.001321435	-0.099883348
1549	C36 H60 O10	Notoginsenoside T1	669.4544	13.520016	1.238972234	1.275836093	1.363362032	1.226483126	1.346781718	1.264755357	1.367381683	0.566589856	0.588847888	0.540036414	0.568562773	0.54853925	0.573964885	0.561834903
1550	C7 H4 N3 O3 S	C7 H4 N3 O3 S	209.996	5.064004	0.177123783	0.015016328	0.370262295	0.275843499	0.018809061	0.22772562	0.092001861	-0.064056719	0.190244007	-0.367433024	0.002893877	-0.175155421	-0.004450524	-0.102487029
1551	C13 H20 N2 O4	Dihydroxymelphalan	268.1384	6.5209966	0.118751281	0.073219779	0.313129665	0.198397649	0.012822292	0.075662756	0.093491562	-0.042078989	0.055741441	-0.158777046	-0.082784503	-0.00669473	0.015230882	-0.079028775
1552	C45 H67 N8 O8	C45 H67 N8 O8	847.5087	13.06201	0.34998401	0.703371663	0.419452901	0.356811231	0.179216308	0.518157062	0.163385886	-0.095779023	-0.300779411	0.148782845	-0.094714089	-0.089912398	-0.2031374	-0.026561121
1553	C48 H77 O10 P	PG(22:6(4Z,7Z,10Z,13Z,16Z,19Z)/20:3(8Z,11Z,14Z))	866.5052	14.448979	1.098255806	0.949046285	1.363860825	1.111561738	1.118216075	1.250669032	1.044480986	1.192580599	1.058131549	1.352975956	1.271617474	1.102991371	1.255233568	1.152185921
1554	C34 H70 N O S4	C34 H70 N O S4	634.4284	15.24702	0.580049403	0.436458716	0.867540579	0.758262092	0.459017674	0.614387878	0.650456739	0.479919659	0.368606253	0.6127146	0.544396392	0.379178233	0.427725097	0.513571417
1555	<none>	<none> Esi+11.007008	494.8234	11.007008	1.513653046	1.554537576	1.535175705	1.538793879	1.472446454	1.578682651	1.532651927	0.790481779	0.848877246	0.720817012	0.819306997	0.724076677	0.853869509	0.749613375
1556	C13 H22 O4	2-Carboxy-4-dodecanolide	242.1516	7.80799	0.197985415	0.313527638	0.082351516	0.226144209	0.170413918	0.125564119	0.2002866	-0.082343873	-0.150053014	-0.001568056	-0.068365079	-0.118171249	-0.032889055	-0.114229216
1557	C18 H26 O5	beta-Zearalanol	322.1752	9.2840185	2.164968458	2.100210376	2.17428505	2.131841987	2.177572062	1.993444462	2.252792395	2.856689297	2.727989822	3.010225513	2.773941286	2.949526702	2.766509309	2.914831658
1558	C22 H34 O7	Nigakihemiacetal A	410.2276	10.441988	0.477890144	0.404402817	0.471476647	0.365991575	0.464135405	0.531838513	0.414403735	0.455641592	0.482587533	0.423495556	0.522440135	0.342131742	0.598449712	0.363567935
1559	C36 H64 O5	DG(15:1(9Z)/18:2(9Z,12Z)/0:0)[iso2] Esi+15.137963	576.4738	15.137963	1.875287244	2.039228896	1.567347533	1.828489091	1.85587163	1.866730024	1.863263695	-2.535148736	-2.975977517	-2.009247735	-2.508089653	-2.546123728	-2.559606564	-2.519379874
1560	C27 H38 F6 O4	6,19-epidioxy-26,26,26,27,27,27-hexafluoro-25-hydroxy-6,19-dihydrovitamin D3 / 6,19-epidioxy-26,26,26,27,27,27-hexafluoro-25-hydroxy-6,19-dihydrocholecalciferol	540.2693	11.918966	1.030953051	0.878174176	1.243513471	1.071016644	0.981741721	1.08678913	0.995617649	1.073403885	0.94010256	1.232430026	1.123922886	0.98755198	1.094482934	1.059813445
1561	C29 H56 O S2	C29 H56 O S2	484.3758	14.125	0.70262384	0.752213496	0.510307489	0.632065388	0.674739378	0.616247985	0.653566877	-0.498023932	-0.612701249	-0.361215904	-0.439492265	-0.615821218	-0.450377062	-0.528743624
1562	C21 H29 N5 O6	Trp Asp Lys Esi+13.350025	464.2386	13.350025	1.283538502	0.95735235	1.616087187	1.139269056	1.423327918	1.158199131	1.351102756	1.369198963	1.12562474	1.659778738	1.25886704	1.534329468	1.193007914	1.482795824
1563	C48 H79 O13 P	PI(22:6(4Z,7Z,10Z,13Z,16Z,19Z)/17:1(9Z))	894.5313	14.78704	0.910217174	0.804668185	1.057898603	0.957853658	0.900685816	1.042945871	0.846165968	0.889565718	0.816555635	0.976665466	0.996452042	0.763441128	1.030781419	0.798518753
1564	C24 H49 N8 O5	C24 H49 N8 O5	529.3791	9.597004	0.730686418	0.637025804	0.887021832	0.775725415	0.626498044	0.466704551	0.784500398	-0.428379464	-0.317953189	-0.560116072	-0.395124844	-0.499220083	-0.231280787	-0.555456242
1565	C52 H83 N O8 P	PC(22:6(4Z,7Z,10Z,13Z,16Z,19Z)/22:5(7Z,10Z,13Z,16Z,19Z))	897.6093	13.537037	0.917387101	0.78907622	1.00527933	0.83215199	0.870877121	0.960561787	0.852784015	0.534243969	0.537622358	0.53021361	0.560599902	0.474505195	0.636964061	0.468016541
1566	C30 H58 O6	C30 H58 O6	514.4224	15.085988	1.456432637	1.539499301	1.260697317	1.514273098	1.358675182	1.414353993	1.416266891	-0.998541794	-1.149708928	-0.818202055	-0.94788487	-1.092468828	-0.875117136	-1.078118218
1567	C23 H41 N O4	15(S)-15-methyl PGF2? ethyl amide	395.303	11.059009	0.451899959	0.327561555	0.646796019	0.439778946	0.546372644	0.598954022	0.441524146	0.436080514	0.346919362	0.542448205	0.389755364	0.481263451	0.472852181	0.412372466
1568	C27 H44 O5	Porrigenin A	448.3193	11.117992	0.359975094	0.405806134	0.192296519	0.49385704	0.155681467	0.247839345	0.318105309	-0.126083285	-0.145335558	-0.103115661	-0.128969343	-0.145679691	-0.056932637	-0.170667255
1569	C41 H72 N O10 P	PS(13:0/22:4(7Z,10Z,13Z,16Z))	384.2416	9.103021	0.449853611	0.575830524	0.232778344	0.432506547	0.363965291	0.654722692	0.304835303	0.21305694	0.312437361	0.094497842	0.25764878	0.128996623	0.366191232	0.114325621
1570	C11 H26 N2 O2 S	C11 H26 N2 O2 S	250.1722	9.157982	0.589121448	0.633799509	0.580493477	0.662612124	0.438961845	0.797626281	0.463762138	-0.553390198	-0.491349791	-0.627403314	-0.710648161	-0.348741993	-0.643894694	-0.495038615
1571	C16 H36 N	Tetrabutylammonium	241.2763	8.564971	0.781466917	0.903768511	0.755231868	1.195232678	0.615746254	1.3641641	0.520911999	-0.344696045	-0.332009328	-0.359831075	-0.3885266	-0.289579396	-0.406013223	-0.305162601
1572	C30 H51 Cl2 N4 P	C30 H51 Cl2 N4 P	568.3265	12.031986	1.422527813	1.092477945	1.953630197	1.135458892	1.873360761	1.215482755	1.643658335	1.699450573	1.344740766	2.122613149	1.437992687	2.037826132	1.498891436	1.828758437
1573	C30 H62 O10	Polidocanol	599.4604	13.31299	0.131649469	0.219136326	0.152936217	0.123791247	0.013987331	0.062286124	0.098607522	-0.008372046	-0.053879491	0.045917538	0.007952826	-0.046729607	0.069184481	-0.058375596
1574	C13 H24 N6 O6	Glu Gly Arg	360.1757	5.8420067	0.481840456	0.237820755	0.820047244	0.31438359	0.619530603	0.197255158	0.619906933	-0.359185657	-0.158500581	-0.598599431	-0.237806455	-0.540887708	-0.149469871	-0.49439715
1575	C31 H65 N4 P S2	C31 H65 N4 P S2	588.4358	15.19403	1.040519388	1.015521911	1.040729011	1.006857987	1.041290016	1.028636057	0.984443481	-0.690323198	-0.693646842	-0.686358148	-0.61515393	-0.80405622	-0.687394845	-0.692211214
1576	C26 H52 N O8 P	PS(P-20:0/0:0)	536.3319	13.418965	1.735706256	1.503846012	2.097533702	1.741099156	1.854104032	1.682282931	1.828490163	1.216249313	1.06255114	1.399608536	1.146327254	1.302014437	1.125044765	1.275052244
1577	C33 H48 O3	1?,25-dihydroxy-11?-phenylvitamin D3 / 1?,25-dihydroxy-11?-phenylcholecalciferol Esi+12.834976	491.3561	12.834976	0.127830408	0.264467924	0.184450883	0.226985875	0.049167752	0.0717851	0.03578613	-0.015190768	-0.055820953	0.033280329	-0.010487483	-0.027903326	0.016988925	-0.035938202
1578	C16 H36 N	Tetrabutylammonium Esi+11.282976	241.2763	11.282976	0.148354748	0.12364985	0.134182347	0.170791027	0.087413597	0.114677727	0.159151358	0.040256673	0.069623236	0.00522288	0.088926502	-0.022520909	0.110321354	-0.004916607
1579	C23 H32 O4 S	7?-(Thiomethyl)spironolactone sulfoxide	404.2019	6.04501	0.56335484	0.160001061	1.011308098	0.505635527	0.690991952	0.300751229	0.729062222	-0.34577736	-0.08231434	-0.66008412	-0.265001038	-0.481167202	-0.145065119	-0.475183936
1580	C22 H50 N2 O8 P	C22 H50 N2 O8 P	499.3143	14.055976	0.142645526	0.176251117	0.60490946	0.080555189	0.250657346	0.079603573	0.232218736	0.254659285	-0.158621855	0.747696435	0.156327605	0.386358053	0.072299253	0.372233516
1581	C26 H40 O4	Methandriol dipropionate Esi+11.81299	424.8006	11.81299	0.173511338	0.086316856	0.371373298	0.133022072	0.259872691	0.324991636	0.171567405	0.137836239	0.110083115	0.170945228	0.156160493	0.085385592	0.240305941	0.071770247
1582	C37 H80 N25 O S2	C37 H80 N25 O S2	954.6426	13.87303	1.121069449	1.029447207	1.296974076	1.169634763	1.044502913	1.331386975	1.034595227	0.743447711	0.742226664	0.744904399	0.790869822	0.65023072	0.900180644	0.642396215
1583	C41 H76 Cl2 N10 O2	C41 H76 Cl2 N10 O2	809.5535	13.76703	0.022210838	0.178535801	0.377323584	0.09422646	0.20525117	0.08067469	0.062448282	0.079883043	-0.011694887	0.189133906	0.065949524	0.081176309	0.129155704	0.048115143
1584	C9 H17 N O	N-Methylpelletierine	155.1307	1.3970025	1.316381106	1.129490371	1.527713008	1.105061888	1.663817637	0.798520052	1.685653213	0.445864957	0.380781003	0.523508971	0.348243315	0.580039002	0.26731302	0.560983969
1585	C31 H45 N3 O4 S	Pateamine Esi+11.755004	554.3066	11.755004	2.502797657	2.420125575	2.745563611	2.518734905	2.713209533	2.482651653	2.636176233	4.36907776	3.925650502	4.8980787	4.074112072	4.75341561	4.034875697	4.584550143
1586	C15 H2 O12 P S3	C15 H2 O12 P S3	500.8417	13.319021	1.826604403	1.937603907	1.881783957	1.881171577	1.950766052	1.971901985	1.905725216	0.936065921	0.989995121	0.871729331	0.950819919	0.901578986	0.977787232	0.909166655
1587	C20 H32 N6 O7	C20 H32 N6 O7 Esi+9.884013 :1	468.2335	9.884013	1.537798188	1.394694166	1.732781737	1.427360032	1.615964475	1.550517346	1.526079389	2.05013782	1.85623768	2.281457285	1.969626704	2.141669016	2.024524236	2.066651841
1588	C31 H7 Cl N O3 S4	C31 H7 Cl N O3 S4	603.8994	12.394027	1.312511997	1.207599916	1.250902584	1.214320168	1.279910881	1.048257086	1.440144369	0.848146882	0.845440594	0.851375436	0.864462058	0.803472702	0.843209526	0.851330177
1589	C41 H86 N23 O3 P	C41 H86 N23 O3 P	979.7006	13.32103	0.016689307	0.076433841	0.274989932	0.039233761	0.14563489	0.147968687	0.058621434	0.082720188	0.035044158	0.139596855	0.109626166	0.024579184	0.173918993	0.023920959
1590	C28 H49 N O3 P S	C28 H49 N O3 P S	510.3167	12.671013	2.608096183	2.514743517	2.809243956	2.609943429	2.791208298	2.495060431	2.76891486	4.50509617	4.227295714	4.836507239	4.277706204	4.799444624	4.130118617	4.746858013
1591	C22 H46 O6	C22 H46 O6	406.3289	14.032973	0.488589692	0.634667563	0.155992466	0.449994348	0.472922485	0.571272003	0.382261993	-0.206885307	-0.304942556	-0.089904729	-0.161805874	-0.273591406	-0.219967713	-0.198450598
1592	C16 H18 O2	6E,8E,14Z-Hexadecatriene-10,12-diynoic acid	242.1278	4.622	0.379387922	0.454105973	0.10954003	0.377619309	0.33881982	0.457787633	0.264940728	0.311238941	0.533800571	0.04572682	0.43789653	0.114396111	0.483102488	0.20043218
1593	C36 H58 O8	Momordicoside I	618.4149	13.448979	0.50602935	0.315088858	0.689185116	0.422338726	0.560547887	0.354574648	0.598517366	0.55971775	0.407608686	0.741181195	0.536315917	0.572873121	0.474961243	0.614363392
1594	C19 H28 N4 O3	LY255283 Esi+13.862041	360.2111	13.862041	1.253563223	1.606764375	0.903184915	1.392564498	1.211748659	1.518510844	1.23366961	-0.975034961	-1.229113932	-0.671923205	-1.009492966	-0.914261493	-1.032183006	-0.93818951
1595	C30 H58 N18 O2	C30 H58 N18 O2	700.491	14.13402	0.010887115	0.231940275	0.403360078	0.052883875	0.09768075	0.188175906	0.114818486	0.052351759	-0.073517949	0.202512113	0.056044472	0.034601775	0.210051619	-0.04932315
1596	C24 H51 N O6 P	PC(O-16:1(9Z)/0:0)	491.3412	11.587991	0.235760175	0.293231449	0.168013421	0.296055273	0.193752632	0.257688033	0.238775277	0.203936187	0.227099242	0.176303069	0.23205042	0.131514151	0.232738315	0.185366394
1597	C34 H63 N5 O9	Pepstatin	684.4569	13.06299	1.481703863	1.495025765	1.492114643	1.445794061	1.466948698	1.436865475	1.542250051	0.721538374	0.759253566	0.676544812	0.733385911	0.691414607	0.729402764	0.716467912
1598	C7 H14 O4	Potassium 2-(1'-ethoxy) ethoxypropanoate	162.0918	4.97301	1.182456959	1.265129864	0.94402952	1.147714646	1.180775011	1.22477145	1.117677466	-1.215921678	-1.400271646	-0.9959954	-1.116005872	-1.319951598	-1.226499433	-1.20910181
1599	C25 H4 N4 O17 P	C25 H4 N4 O17 P	662.9307	11.683024	1.456430549	1.422670862	1.500806343	1.446418952	1.399730377	1.481540227	1.452435922	0.820094216	0.855144351	0.778280019	0.845952231	0.759117299	0.880054867	0.781435375
1600	C35 H54 O8	Ganoderic acid Mg Esi+7.0770183	624.3687	7.0770183	0.562454297	0.849716361	0.083278169	0.576134002	0.334479603	0.810610511	0.311113413	0.199853211	0.365507952	0.002230011	0.248327098	0.109675302	0.371991848	0.088869089
1601	C17 H35 N	(-)-Solenopsin A	275.2603	10.193988	0.049183975	0.099275402	0.2344048	0.044419557	0.158378468	0.04077216	0.079509476	0.037061948	-0.003582521	0.085550085	0.032329474	0.035973568	0.060902847	0.021690842
1602	C19 H15 N10 O18 P S	C19 H15 N10 O18 P S	734.0014	11.977031	0.201607746	0.059360099	0.465542648	0.124807171	0.345596841	0.280524011	0.188532367	0.124372483	0.076108695	0.181950336	0.109289476	0.121708296	0.172912413	0.093077002
1603	C24 H49 N O4	C24 H49 N O4	415.3654	13.07103	1.186709284	1.196092807	1.083938343	1.091357767	1.257066063	1.040397247	1.231898564	-1.183329513	-1.343172769	-0.992639312	-1.201715395	-1.189305422	-1.248373863	-1.141393024
1604	C30 H52 O9	C30 H52 O9 Esi+13.251971	556.361	13.251971	0.854118806	0.78771611	1.021707993	0.933430081	0.820726294	0.865144361	0.876606884	0.690678444	0.597631316	0.801682036	0.743999559	0.624272226	0.665385733	0.706985587
1605	C36 H64 O5	DG(15:1(9Z)/18:2(9Z,12Z)/0:0)[iso2] Esi+16.05903	576.4743	16.05903	1.22304419	1.273054847	1.007421723	1.213753139	1.07119382	1.179638756	1.119722761	-1.133883741	-1.361941708	-0.861814589	-1.164278778	-1.104528245	-1.223055449	-1.076391456
1606	C21 H43 N14 O9 P S	C21 H43 N14 O9 P S	698.2782	6.301015	1.976887949	1.881556296	1.894297546	1.84683247	2.057324606	1.827401549	2.003460711	2.221458532	2.37400622	2.039471816	2.075121191	2.413141536	2.222505786	2.220783328
1607	<none>	<none> Esi+12.256024	807.0482	12.256024	0.295226906	0.178250712	0.474397259	0.25181819	0.37962025	0.359741347	0.280298491	0.190571004	0.162616783	0.2239199	0.202251011	0.150871026	0.245443289	0.155192821
1608	C17 H31 N O4	C17 H31 N O4 Esi+8.135008	313.2249	8.135008	0.142231864	0.104725068	0.16850312	0.04815012	0.384803004	0.270163367	0.413589169	0.083764119	0.068017291	0.102549809	0.044332433	0.229816536	-0.166395055	0.245050955
1609	C48 H85 O10 P	PG(22:4(7Z,10Z,13Z,16Z)/20:1(11Z))	425.7904	9.1200075	0.48780926	0.473373274	0.556625152	0.68718418	0.247676321	0.530770022	0.427190266	-0.348547313	-0.292833104	-0.415013388	-0.415629187	-0.275988756	-0.280860848	-0.392187271
1610	C5 H12 N	Neurine Esi+1.3250011	85.0891	1.3250011	0.652722716	0.766170659	0.388528723	0.640195879	0.572848117	0.483858218	0.666827938	0.340888102	0.472130987	0.184317642	0.36112822	0.326096681	0.317425916	0.356015038
1611	C20 H31 F O3	11beta,17beta-Dihydroxy-9alpha-fluoro-17alpha-methyl-5beta-androstan-3-one Esi+6.2430096 :1	338.2301	6.2430096	0.446131406	0.236528446	0.738809585	0.423142685	0.430379801	0.277016637	0.492868733	-0.219265013	-0.105853465	-0.354563	-0.175309088	-0.299692004	-0.113788939	-0.287269323
1612	C19 H28 N4 O3	LY255283 Esi+10.756014	360.2144	10.756014	2.247131161	2.074548717	2.489736903	2.118644502	2.458557676	2.079885521	2.372613242	3.02534444	2.674800648	3.443537034	2.86986688	3.24791499	2.821748046	3.156610536
1613	C44 H58 O S	C44 H58 O S	633.4214	12.822999	0.34272715	0.432709568	0.243880064	0.3299915	0.305750351	0.60029726	0.197274419	0.348539443	0.499395587	0.16857071	0.464192888	0.164795512	0.667439258	0.142932984
1614	C37 H61 O8 P	PA(12:0/22:6(4Z,7Z,10Z,13Z,16Z,19Z))	664.4163	15.006037	0.219745215	0.350485586	0.024891388	0.274374593	0.095999425	0.128233885	0.199616857	-0.089552376	-0.223135392	0.069809818	-0.085444675	-0.120849988	-0.049847552	-0.115151539
1615	C18 H28 O5	Cibaric acid	324.1897	10.017991	0.382308785	0.193507344	0.459657712	0.326360358	0.289740042	0.363905287	0.334678596	0.406732063	0.233221693	0.613726891	0.39682234	0.436841954	0.354350228	0.440504562
1616	C12 H27 N7 P	C12 H27 N7 P	300.1982	9.514002	0.708315623	0.565250657	0.554709202	0.450477534	0.791650009	0.521584282	0.684471153	-0.738185322	-0.590238127	-0.914683729	-0.54033635	-0.98863581	-0.617878768	-0.815751389
1617	C19 H31 N O	17a-Aza-D-homoandrost-5-en-3beta-ol	306.2667	11.729985	1.089223796	1.401470624	0.618550205	1.219996245	1.015660579	1.366188047	0.855560761	-0.36653875	-0.500359172	-0.206893335	-0.352437881	-0.372404138	-0.460484889	-0.305968214
1618	C26 H55 N O9	C26 H55 N O9	525.3868	13.445011	0.287200159	0.632951826	0.340867702	0.224512996	0.177049372	0.474141059	0.067848268	-0.07354241	-0.271804507	0.162980794	-0.067464357	-0.078553666	-0.195401458	0.005024607
1619	C29 H61 N4 P S2	C29 H61 N4 P S2 Esi+14.75	560.4049	14.75	1.38534915	1.59727729	1.149448845	1.508531103	1.283084394	1.514391403	1.3288161	-1.102297151	-1.386389631	-0.763379808	-1.121024351	-1.087766573	-1.197986145	-1.040602932
1620	C30 H8 N8 O14 P	C30 H8 N8 O14 P	734.9883	13.292983	1.307932649	1.25394162	1.470264567	1.309973641	1.349290513	1.33717438	1.367411574	0.650908563	0.652261288	0.649294786	0.660998439	0.622638714	0.673214161	0.636527322
1621	C34 H8 N3 O14 P	C34 H8 N3 O14 P	712.9749	13.354003	1.429885347	1.378489809	1.557600147	1.395926259	1.469725507	1.403401301	1.515798964	0.763874605	0.766474672	0.760772769	0.771359771	0.74004414	0.768380045	0.760969781
1622	C37 H48 N2 O8	Cytotrienin A	648.342	10.022976	0.663040054	0.860911094	0.341148124	0.692949108	0.564734559	0.665511445	0.631428325	-0.90545457	-1.277834722	-0.461211581	-0.863205979	-0.874011689	-0.949043633	-0.877351095
1623	C14 H20 O6	2-Phenylethyl beta-D-glucopyranoside Esi+5.034994	284.1234	5.034994	1.572019194	1.55387909	1.492198311	1.541283895	1.558595662	1.50014509	1.542543081	1.664380194	1.677582225	1.648630404	1.77290529	1.483167198	1.752917571	1.607296886
1624	C9 H17 N O2	Gabapentin Esi+3.7739906	171.1259	3.7739906	0.370431235	0.338551051	0.293833427	0.460741185	0.242713328	0.418539472	0.312883089	-0.336063907	-0.329783308	-0.343556551	-0.301146356	-0.369049717	-0.300431335	-0.359037538
1625	C30 H40 N4	Dequalinium	455.318	9.756005	0.317314055	0.358502642	0.234380102	0.436346513	0.193278018	0.400188793	0.193193508	-0.190138657	-0.169796483	-0.214406513	-0.221230999	-0.176364668	-0.240769215	-0.157495271
1626	C26 H53 N8 O6	C26 H53 N8 O6	573.4101	9.537005	0.589133759	0.522001876	0.520646155	0.595506265	0.326617443	0.387282588	0.518080131	-0.604827808	-0.553581634	-0.665963594	-0.594113122	-0.599476734	-0.410689263	-0.729996081
1627	C44 H59 N3 O2	C44 H59 N3 O2	661.4603	8.515997	0.994576303	1.002657563	0.939014524	1.12180022	0.696437432	1.103417168	0.874757885	-0.544688336	-0.525913168	-0.567086782	-0.592879487	-0.454386772	-0.545577826	-0.544114849
1628	C36 H71 N2 O7 P	PE-Cer(d16:2(4E,6E)/18:0(2OH)) Esi+12.575988	696.4816	12.575988	0.383434277	0.251061542	0.5859897	0.324146571	0.419846739	0.451564941	0.339444012	0.239737725	0.17623556	0.315494694	0.224592019	0.241766523	0.304308857	0.198106338
1629	C7 H14 O7	Coriose	210.0742	1.1690031	0.061586873	0.125360601	0.005201916	0.063624897	0.223930562	0.124849038	0.016176292	-0.179652425	-0.061531863	-0.320568183	-0.176862828	-0.156700318	-0.118122744	-0.219322877
1630	<none>	<none> Esi+6.637977	512.7974	6.637977	1.472916502	1.461022391	1.514007171	1.368634538	1.631352301	1.404988929	1.481192636	1.202154237	0.973721613	1.474670351	0.995101208	1.480330103	0.936421255	1.373482081
1631	C17 H43 N14 O5	C17 H43 N14 O5	523.3611	13.220966	0.454429549	0.567935755	0.473592378	0.43287021	0.528180935	0.526247684	0.494727829	0.231309956	0.253206646	0.20518759	0.243764586	0.199350875	0.249464536	0.21960503
1632	<none>	<none> Esi+12.310038	528.6982	12.310038	0.184401647	0.063560065	0.405651829	0.081307953	0.290154573	0.120002032	0.28805083	0.150194766	0.106612915	0.20218715	0.152252572	0.12942916	0.153693685	0.147938884
1633	C36 H54 O2	2-Hexaprenyl-6-hydroxyphenol	517.3973	9.572016	2.059615806	1.971640983	2.439759468	2.114127343	2.310448169	2.21963551	2.167104374	2.064155908	1.838976645	2.332790819	1.967433811	2.20866794	1.946592083	2.139953638
1634	C12 H24 N2 O3	Ile Ile	244.1778	4.831991	0.990139334	0.992934513	0.937221255	0.926988571	1.028234303	0.978092593	0.938949489	0.765719583	0.749275703	0.785336843	0.663745134	0.922180365	0.745649973	0.7786592
1635	C25 H53 N O7 P	PC(O-15:0/2:0)[U]	532.3329	6.714994	0.922891911	0.705701429	1.090047942	0.685562514	1.145557332	0.733077008	0.959953237	0.725152271	0.466567434	1.033639444	0.539279122	0.97569379	0.504927067	0.867139573
1636	C24 H51 O8 P	PG(O-18:0/0:0)	515.3614	8.805017	0.501435638	0.408003898	0.56485748	0.657166303	0.251272364	0.374278906	0.496830927	-0.261404657	-0.20654423	-0.326852184	-0.305843072	-0.225314698	-0.164210299	-0.32406944
1637	C37 H70 Cl2 O3	C37 H70 Cl2 O3	632.4611	15.209975	0.484168103	0.511291122	0.314012299	0.286143558	0.571733037	0.432957799	0.367304022	-0.188944988	-0.252612578	-0.11299067	-0.104082806	-0.30755059	-0.214951319	-0.172177749
1638	C21 H5 O23	C21 H5 O23	624.9228	13.675031	1.686180191	1.737536838	1.81658399	1.754424126	1.753184016	1.827409281	1.745225441	0.913466855	0.93863196	0.883445326	0.940204202	0.858731622	0.961959825	0.88220165
1639	C21 H39 O6 P	CPA(18:1(9Z))	418.2542	7.014011	0.103594311	0.479976457	0.418303128	0.148591833	0.017578842	0.426537083	0.097493603	0.018362604	0.215472438	-0.216785969	0.07264248	-0.080139712	0.20723781	-0.103412199
1640	C23 H42 O7	C23 H42 O7	430.2944	12.086	0.697171251	0.498816319	0.987447226	0.817336727	0.570143972	0.72731205	0.674095784	0.567342931	0.44219045	0.716647644	0.666519415	0.423795043	0.60415994	0.543605648
1641	C32 H62 Cl2 N4 O P	C32 H62 Cl2 N4 O P	619.4061	11.783999	1.170001191	1.262100435	0.866554225	1.219886249	0.873089222	1.128214954	1.081173499	1.022175746	1.148475704	0.871502112	1.119033397	0.858344473	1.061346139	0.99692115
1642	C16 H28 N2	C16 H28 N2	248.2248	9.833007	0.478790649	0.613307626	0.220916123	0.45629667	0.494060692	0.683577246	0.307989719	-0.193179312	-0.218172658	-0.163362689	-0.158708998	-0.235084265	-0.22703385	-0.171352044
1643	C28 H50 N6 O4	C28 H50 N6 O4	534.3894	14.592028	0.516397536	0.646679131	0.19171553	0.448293597	0.480179666	0.417309575	0.459097002	-0.170701731	-0.334583033	0.024805787	-0.090291594	-0.305221156	-0.117566302	-0.2049601
1644	C18 O19 S	C18 O19 S	551.8755	13.555978	1.803795429	1.881578059	1.909799484	1.8377658	1.938790076	1.901469923	1.916343403	0.954417581	1.003588565	0.895757461	0.96213341	0.928228462	0.985986089	0.934064201
1645	C34 H52 O6	3beta,15alpha-Diacetoxylanosta-8,24-dien-26-oic acid	573.408	8.447999	0.842991226	0.827997888	0.88973172	1.014355688	0.57976837	0.935320585	0.731256311	-0.509107443	-0.447016838	-0.583180446	-0.573498484	-0.433572134	-0.457866444	-0.542144403
1646	C47 H78 O14	Nanchangmycin Esi+14.499019	866.5374	14.499019	0.239180132	0.039689919	0.516570851	0.250357634	0.224708085	0.268820388	0.254404056	0.337152912	0.183532494	0.520419376	0.374454398	0.276674912	0.36644321	0.318268379
1647	C9 H18 N2 O2	3-[(3-Methylbutyl)nitrosoamino]-2-butanone	186.1366	2.175998	1.482092881	1.409020267	1.379795201	1.496156455	1.37508566	1.486738627	1.361004614	0.430890315	0.408751986	0.457300954	0.425077465	0.441221353	0.443479727	0.422773458
1648	C28 H44 F2 O3	24,24-difluoro-1?,25-dihydroxy-24a-homovitamin D3 / 24,24-difluoro-1?,25-dihydroxy-24a-homocholecalciferol Esi+12.355973	465.3169	12.355973	1.53172931	1.511641788	1.608857275	1.549506082	1.481111115	1.594329885	1.545254271	0.770973231	0.795861335	0.741282161	0.808148147	0.699786971	0.834281244	0.730156223
1649	C51 H85 O13 P	PI(22:6(4Z,7Z,10Z,13Z,16Z,19Z)/20:1(11Z))	935.5601	13.011977	0.208440551	0.564609794	0.514234245	0.194506899	0.076142544	0.36455402	0.011978325	-0.034397631	-0.229782947	0.198693623	-0.019740446	-0.04465485	-0.140761096	0.034178814
1650	C16 H O19 P	C16 H O19 P	527.8865	13.663027	0.350058978	0.457976795	0.039679696	0.450519607	0.1820673	0.252851708	0.275606646	-0.104698058	-0.146147087	-0.055250093	-0.081761876	-0.148985962	-0.031862508	-0.151657821
1651	C25 H38 O9	11-beta-hydroxyandrosterone-3-glucuronide Esi+9.4139805	482.2489	9.4139805	0.455858881	0.439208806	0.405521669	0.454670768	0.369394332	0.735722966	0.273742581	0.5708652	0.591995996	0.545656531	0.678260541	0.400041408	0.893563935	0.362809436
1652	C30 H46 O5	Lucyin A	486.3313	14.7939625	1.404969177	1.53520931	1.23660496	1.638163653	1.196135469	1.554268889	1.294982081	-0.983280141	-1.156224239	-0.776960866	-0.963965618	-1.02186363	-0.973530869	-0.989565856
1653	C32 H67 N23 O P	C32 H67 N23 O P	820.5637	13.016036	0.453310561	0.498653934	0.217730552	0.491110413	0.16872926	0.346286431	0.390632595	-0.154290267	-0.220082204	-0.075801641	-0.147391364	-0.175458653	-0.106471765	-0.185120617
1654	C35 H58 N4 O5 S	Prostaglandin A1-biotin	663.4394	7.1760173	0.399608613	0.224299137	0.666756614	0.46760576	0.355582275	0.122376171	0.556587387	-0.206882441	-0.092711042	-0.343086918	-0.19600329	-0.24269246	-0.039740636	-0.314644921
1655	<none>	<none> Esi+6.2790136	422.7693	6.2790136	0.383471321	0.085861803	0.801009401	0.052328494	0.813819706	0.150592894	0.62750368	0.388291795	0.022098686	0.825153749	0.116869457	0.764219947	0.014790501	0.629101839
1656	C12 H24 N6 O5 S	Cys Ser Arg	364.1502	4.5349927	1.240506684	1.156980111	1.22387654	1.473153806	1.028169796	1.486782769	0.991930537	0.709972245	0.741008686	0.672946315	0.810219012	0.576898933	0.850238796	0.619537232
1657	C15 H30 O	3-Ethyltridecan-2-one Esi+9.885008	243.2559	9.885008	0.290140653	0.526367022	0.203638927	0.475264007	0.072110829	0.316099713	0.13348208	-0.054372456	-0.120338628	0.024324031	-0.107602504	0.015408073	-0.096676505	-0.027097476
1658	C48 H83 N O8 P	PC(22:6(4Z,7Z,10Z,13Z,16Z,19Z)/18:1(9Z)) Esi+14.691962	814.5445	14.691962	1.625080817	1.598257307	1.429611532	1.652199904	1.433810785	1.436655799	1.621706088	-1.566754334	-1.714908141	-1.390009441	-1.50391576	-1.658588892	-1.457609138	-1.637124262
1659	C28 H53 Cl N10 O2	C28 H53 Cl N10 O2	596.4039	13.360034	1.59811697	1.637709756	1.565763754	1.596975392	1.591958908	1.574732171	1.647642007	0.844642887	0.879407858	0.803168886	0.868661841	0.802109815	0.839200367	0.84815188
1660	C20 H28 N O2	2-Undecyl-4(1H)-quinolinone N-oxide Esi+11.694009	314.2086	11.694009	2.130626866	2.044103178	2.355694524	2.068439867	2.324643555	1.926837817	2.331085689	2.456782015	2.115002159	2.864519387	2.237199688	2.738247198	2.035549538	2.728366112
1661	C9 H14 O3	cis-3-Hexenyl pyruvate Esi+4.5560164	170.0919	4.5560164	0.682401985	0.704383462	0.450843206	0.746739008	0.53864681	0.693881767	0.609741204	-0.260585172	-0.359768335	-0.142261398	-0.291033323	-0.211784428	-0.312870794	-0.226874706
1662	C25 H38 O5	Cavipetin D	418.2768	13.441974	0.59881138	0.604801769	0.424666731	0.458536328	0.589440919	0.513182415	0.537608395	-0.289610799	-0.36053058	-0.205004745	-0.200559691	-0.42175557	-0.284285089	-0.293044481
1663	C44 H78 N O9 P	PS(P-18:0/20:4(5Z,8Z,11Z,14Z)) Esi+13.761976	812.5648	13.761976	0.489465402	0.606288906	0.122102174	0.605978767	0.170281003	0.39816135	0.389185991	-0.167268614	-0.249229792	-0.069490367	-0.165374095	-0.184201679	-0.121135078	-0.197012605
1664	C12 H21 N O17 S2	3-D-Glucuronosyl-N2,6-disulfo-beta-D-glucosamine	514.023	12.368974	0.117931996	0.038478973	0.336251982	0.071311201	0.277099085	0.168123707	0.199778587	0.0992836	0.078042761	0.124623549	0.11839746	0.057062883	0.13658691	0.075232783
1665	C37 H64 N3 S2	C37 H64 N3 S2	612.4515	15.281986	0.935976687	1.047830383	0.644213664	0.831193861	0.961995557	0.847492992	0.895441138	-0.813826264	-1.030552609	-0.555275535	-0.684569086	-1.001669587	-0.797989189	-0.824037009
1666	C16 H26 N6 O5	Leu His Asn	382.1967	9.316007	0.401164027	0.396125682	0.428250427	0.408001957	0.440713455	0.232826528	0.453893934	-0.297160998	-0.315388798	-0.275415551	-0.247130697	-0.391919996	-0.20629924	-0.35574292
1667	C20 H23 N O28 P	C20 H23 N O28 P	756.0143	11.93799	0.498931052	0.366974431	0.670242013	0.477678643	0.508842172	0.533811706	0.5018684	0.282521388	0.253394154	0.317269668	0.308284219	0.222169012	0.333798289	0.249461281
1668	C13 H18 O4	Benzyl b-L-arabinopyranoside	238.1203	8.699979	0.247744237	0.438992033	0.11941956	0.32716245	0.081925477	0.538171686	0.006670387	-0.144759856	-0.28059501	0.017289101	-0.257008283	0.002907286	-0.318215484	-0.032926622
1669	C10 H26 N6 O2	Spermine NONOate	262.214	10.907977	0.1797104	0.272504562	0.066789934	0.154959112	0.129208638	0.237218344	0.045310565	-0.076800372	-0.19129779	0.059793038	-0.075701321	-0.102460216	-0.097344451	-0.063554848
1670	C31 H46	C31:9 hydrocarbon	418.364	16.218014	0.177399847	0.306503888	0.068156432	0.125630246	0.053503495	0.150226661	0.113955279	-0.125709515	-0.172744577	-0.069597511	-0.21034832	-0.013830708	-0.131251823	-0.122136185
1671	C37 H47 N O4	Janthitrem C Esi+12.385988	569.3526	12.385988	1.574947031	1.576936883	1.285975544	1.630634452	1.241630846	1.46352705	1.427745087	-1.236149459	-1.34259879	-1.109157273	-1.288484458	-1.153587376	-1.275236135	-1.210948838
1672	C22 H32 O9	3'-Hydroxy-HT2 toxin Esi+8.863014	440.2022	8.863014	1.177883377	1.180480596	1.06742142	1.214274165	1.019400579	1.322470737	0.983576916	1.561996224	1.511811702	1.621865477	1.633671232	1.408022931	1.760788602	1.433827453
1673	C30 H48 O9	Lithocholate 3-O-glucuronide Esi+12.80803	552.3272	12.80803	0.074108467	0.05806037	0.14211097	0.095102161	0.045950847	0.165730084	0.018721356	-0.242948229	-0.124802147	-0.383894432	-0.338081842	-0.077602723	-0.406333159	-0.137607946
1674	C48 H80 N6 O15	C48 H80 N6 O15	980.5681	14.242978	0.123928645	0.316484851	0.24952425	0.128128357	0.051169187	0.143804532	0.062462098	0.001351373	-0.194423508	0.23490737	0.01166327	-0.035861031	-0.071532162	0.048342073
1675	C31 H54 O9	C31 H54 O9 Esi+13.163021	570.3768	13.163021	1.854505664	1.699223265	1.878341658	1.878884619	1.719356947	1.668807984	1.892390086	2.653168066	2.438627954	2.909110657	2.645091557	2.645607309	2.46098728	2.7770741
1676	C45 H80 N O10 P	PS(17:0/22:4(7Z,10Z,13Z,16Z)) Esi+12.592025	824.5461	12.592025	1.063769456	1.050743526	1.139585164	1.062825907	0.968670481	1.168692942	1.056996844	0.632407022	0.677002394	0.579205526	0.678217952	0.539385063	0.755273307	0.553190602
1677	C27 H43 N O8	NKH477	508.285	5.978017	0.647748229	0.937403869	0.248244766	0.742618773	0.407262011	0.95173775	0.413931852	0.260430136	0.433084974	0.054455943	0.333766644	0.137880519	0.464581882	0.128805984
1678	C23 H32 N4 O4	Nummularine F Esi+12.875 :1	428.2412	12.875	1.769739864	1.439441374	2.047557719	1.592049465	1.926437802	1.599314584	1.833994164	2.501972523	2.189950878	2.874208871	2.288715392	2.807405093	2.293674351	2.636270028
1679	C15 H29 N O5	C15 H29 N O5 Esi+5.843995	303.2039	5.843995	1.040296714	1.215593453	0.628258158	0.895240131	1.104742173	1.196070167	0.871673487	0.655189729	0.893390286	0.371020643	0.568393428	0.775229108	0.796475141	0.564097819
1680	C9 H9 N O3	1-(4-Methoxyphenyl)-2-nitroethylene Esi+4.531005	179.058	4.531005	0.214998347	0.195188111	0.288901679	0.254890637	0.120460913	0.17847529	0.268425604	-0.207071594	-0.059811816	-0.382749925	-0.187703732	-0.243596173	-0.076882185	-0.291009502
1681	C44 H72 O13	Hebevinoside I	808.4945	14.269029	0.214112205	0.388661811	0.100349588	0.242661043	0.157769445	0.185599845	0.157080149	-0.180688146	-0.42298166	0.108363765	-0.187110247	-0.195772655	-0.224003294	-0.152761275
1682	C11 H15 N3 O6	N4-Acetylcytidine	307.0776	3.1049967	1.011648164	1.006978222	1.004886868	1.037318297	1.015719723	0.996853999	0.990970645	0.42699087	0.500925453	0.338788208	0.424139898	0.481326743	0.46687695	0.401274844
1683	C28 H55 N8 O4 P	C28 H55 N8 O4 P Esi+13.729003	598.4079	13.729003	0.881326598	0.669604909	0.967095035	0.716879062	0.857748597	0.654398347	0.894414491	0.916255286	0.82420026	1.026075318	0.921453034	0.897033929	0.923052357	0.911872965
1684	C44 H85 O12 P	PI(P-20:0/15:0)	835.5673	12.610028	0.240919345	0.313710787	0.004289099	0.284252934	0.041240594	0.096279166	0.248376778	-0.066715222	-0.118460537	-0.00498397	-0.070352216	-0.085844376	-0.000699054	-0.109278278
1685	C31 H61 O8 P	PA(16:0/12:0)	591.3969	12.816991	2.27846316	2.106173037	2.368923038	2.248105783	2.280513803	2.074959473	2.357072139	4.957693209	4.564360957	5.426931684	4.825070522	5.114185429	4.683736428	5.134323238
1686	C49 H80 N3 O15	C49 H80 N3 O15	950.557	14.352034	0.464973544	0.520306713	0.295708034	0.462940059	0.4370736	0.318729167	0.480553754	-0.315776872	-0.431495756	-0.177726274	-0.245709175	-0.442760182	-0.215893729	-0.380175214
1687	C15 H25 O3 P	C15 H25 O3 P	284.1311	5.4449916	0.858267402	0.734457023	1.144327986	0.845874076	1.170966382	1.12262964	0.802953039	0.502616081	0.34712205	0.688117732	0.390481879	0.669288036	0.454169448	0.53385141
1688	C35 H58 N4 O3 S	Arachidonic Acid-biotin	636.404	10.104985	0.781683386	0.985988389	0.537916956	0.863512175	0.555781491	1.055273864	0.615863665	0.473311363	0.623898476	0.293663579	0.548912674	0.331667056	0.688328808	0.334681694
1689	C28 H24 O17	8-C-Ascorbylepigallocatechin 3-gallate	649.1295	10.254006	0.649170735	0.55317575	0.717262462	0.648440444	0.625511181	0.775004787	0.545218023	0.871416845	0.843495656	0.904726333	0.897489175	0.804827145	1.008751856	0.782871903
1690	<none>	<none> Esi+6.3800044	444.7824	6.3800044	1.097137045	0.910000046	1.279971018	0.856412762	1.3725326	0.858228258	1.175083507	0.944940106	0.609027268	1.345678229	0.671763654	1.323720844	0.608989617	1.161539764
1691	C28 H40 O	(22E, 24x)-Ergosta-4,6,8,22-tetraen-3-one	392.3128	13.509019	0.247491484	0.461837063	0.139436898	0.167614756	0.181237611	0.545521092	0.021045335	-0.050620403	-0.202624245	0.130717514	-0.026976453	-0.079211612	-0.195712693	0.042925942
1692	C30 H44 O5	21-Hydroxyisoglabrolide Esi+7.2540197	501.3509	7.2540197	0.612332618	0.424833008	0.884687602	0.704157253	0.474427775	0.38513621	0.687432984	-0.301386145	-0.185073253	-0.440145384	-0.280819738	-0.351239776	-0.147987908	-0.400287639
1693	C14 H25 N O4	C14 H25 N O4	271.179	5.758012	0.685973956	0.431389233	1.021033946	0.396836019	1.11573986	0.226303392	0.989792924	0.654611056	0.504131265	0.834130807	0.530854733	0.830091503	0.373209412	0.836041064
1694	C29 H44 O9	Corchorosol A	536.2957	12.189962	1.963574769	1.740812743	2.239780684	1.846383824	2.138507464	1.810909399	2.091648944	2.675950901	2.403344955	3.001165012	2.571325181	2.809224682	2.520476742	2.77619082
1695	C36 H60 O5	DG(13:0/20:5(5Z,8Z,11Z,14Z,17Z)/0:0)[iso2] Esi+11.749019	571.4284	11.749019	0.101284199	0.12735948	0.022291307	0.123628478	0.00716923	0.012349289	0.080550692	-0.012758656	-0.023606099	0.000182154	0.021595017	-0.07428229	0.059622252	-0.059425293
1696	C42 H76 N O9 P	PS(P-18:0/18:3(9Z,12Z,15Z)) Esi+12.76398	769.5286	12.76398	0.326532236	0.446190461	0.203047967	0.460157615	0.095454047	0.43595518	0.179034449	-0.153830453	-0.191732455	-0.108614029	-0.201532356	-0.108840546	-0.229155021	-0.105265929
1697	C38 H74 N O9 P	PS(P-20:0/12:0) Esi+9.0909815	719.502	9.0909815	0.698834218	0.6479992	0.75129341	0.892321434	0.44361973	0.770476736	0.613035768	-0.502784952	-0.430841669	-0.588612028	-0.566881286	-0.436778421	-0.44285418	-0.541424529
1698	C20 H16 N10 O20 P	C20 H16 N10 O20 P	747.0273	13.987042	0.524317156	0.642398795	0.156165412	0.592424765	0.26652823	0.377763363	0.467133406	-0.189377665	-0.272877323	-0.089764037	-0.186928334	-0.205998496	-0.125049418	-0.230852456
1699	C12 H16 N6 O3	Histidinyl-Histidine	292.1284	7.477019	0.448048548	0.367523323	0.39895392	0.594157418	0.184219497	0.294781261	0.426135175	-0.363681368	-0.222438872	-0.532181187	-0.447423561	-0.292713702	-0.182816433	-0.480291654
1700	C38 H58 O12	Hovenidulcioside A2 Esi+14.554984	706.3904	14.554984	0.204400514	0.037447285	0.437216382	0.226124796	0.193396188	0.26902989	0.21401134	0.251704304	0.134632841	0.391368506	0.269579974	0.22545399	0.288693142	0.227856238
1701	<none>	<none> Esi+12.587969	420.787	12.587969	1.870439317	1.93311447	1.8468901	1.929538416	1.832002476	1.935421509	1.893649713	1.010556466	1.066990729	0.943231379	1.038417576	0.95449255	1.063146402	0.976649796
1702	C23 H34 O4	Androst-4-ene-3alpha,17beta-diol diacetate	382.7538	7.7359867	0.394523	0.264663803	0.631122011	0.50526827	0.291198443	0.194056325	0.49526374	-0.20362746	-0.101675566	-0.325254281	-0.205150611	-0.224054484	-0.063974092	-0.293667132
1703	C12 H26 O5	C12 H26 O5 Esi+5.8540034	250.1776	5.8540034	0.796442807	0.74864475	0.883567698	0.618335663	0.919820989	0.551187712	0.98686139	0.289756132	0.293171478	0.285681684	0.292362824	0.2810721	0.272889083	0.30063094
1704	C23 H39 N O	Macamide B	345.3007	11.184	0.149088903	0.027680098	0.263980686	0.158789671	0.128213317	0.207760312	0.109100273	0.064655069	0.014194612	0.124853508	0.068587087	0.055787498	0.14420249	0.013367915
1705	C25 H38 O4	MG(22:6(4Z,7Z,10Z,13Z,16Z,19Z)/0:0/0:0)	410.7847	9.654027	0.533709983	0.490045186	0.60465017	0.726699601	0.304771631	0.395399937	0.525026678	-0.276103228	-0.225323333	-0.336682751	-0.270868039	-0.300427785	-0.143808771	-0.361398338
1706	C6 H12 O6	D-Fructose Esi+0.97000104	202.0453	0.97000104	0.711137926	0.6935466	0.664242175	0.65651097	0.66030253	0.511267117	0.776778442	0.655103555	0.783835497	0.501528606	0.667537811	0.625567342	0.667541334	0.64708446
1707	C24 H48 N O7 P	PE(19:1(9Z)/0:0) Esi+11.581031	493.3172	11.581031	0.323060121	0.451874033	0.019757487	0.349971688	0.251573121	0.211797292	0.262324194	-0.311338056	-0.451089179	-0.144617419	-0.288254698	-0.387240324	-0.19406091	-0.386950953
1708	C16 H32 N O4	2,6 dimethylheptanoyl carnitine	301.2243	7.7199793	0.358155773	0.498453295	0.230192816	0.598734304	0.060317968	0.510678463	0.227943769	-0.229350988	-0.243934002	-0.211953708	-0.286370257	-0.155787486	-0.284600883	-0.193729344
1709	C30 H48 O5	21beta-Hydroxyhederagenin Esi+13.760988	505.3708	13.760988	0.329715932	0.410470508	0.045503495	0.418648646	0.144851632	0.216453293	0.25366528	-0.087851613	-0.124784684	-0.043791108	-0.064727955	-0.133401467	-0.015336652	-0.134604681
1710	C28 H57 N8 O4	C28 H57 N8 O4	569.4494	14.44196	1.07322147	1.207114506	0.699122672	1.044463405	0.951686764	1.163016848	0.923025766	-0.485110636	-0.644424558	-0.295051922	-0.472506766	-0.507700633	-0.541248667	-0.448916379
1711	C19 H30 N6 O6	Arg Thr Tyr Esi+10.340009	438.2233	10.340009	0.210082146	0.282544711	0.061539387	0.19683799	0.208714117	0.06695794	0.235827158	-0.186105042	-0.320523225	-0.025746507	-0.110937839	-0.3057402	-0.035945254	-0.282918589
1712	C45 H69 N2 O9	C45 H69 N2 O9	781.5023	13.089036	0.12538195	0.48323755	0.56542006	0.163694587	0.021915543	0.26924194	0.072385734	0.017525506	-0.12239151	0.184444051	0.027935281	0.006796166	-0.050112717	0.06113436
1713	C19 H40 O4	C19 H40 O4 Esi+14.218995	332.2921	14.218995	0.051163984	0.18803655	0.218080781	0.006477276	0.009582611	0.0933395	0.075591613	-0.1153421	-0.235701621	0.028244697	-0.156935618	-0.047797368	-0.200612283	-0.060365272
1714	C14 H24 N2 O2	Lupanyl Acid	252.1831	8.24598	0.845159669	1.253588318	0.421239511	1.027517066	0.664200515	1.510439784	0.466193113	-0.556688356	-0.732963433	-0.34639528	-0.679745842	-0.36570985	-0.780031933	-0.412690522
1715	C17 H4 N2 O20 S	C17 H4 N2 O20 S	587.9072	11.365983	0.292581373	0.192176676	0.441344358	0.153498854	0.373885029	0.301410407	0.302463362	0.188496896	0.176359876	0.202976148	0.182941728	0.169755622	0.232976003	0.159819578
1716	C16 H28 O6	Perilloside C Esi+10.729003	316.1874	10.729003	0.338425009	0.135381215	0.642134475	0.32212601	0.354733504	0.39507712	0.33116778	0.421464253	0.232019394	0.647468647	0.482037609	0.347731071	0.466266555	0.392578558
1717	C41 H66 O14	Dihydrodigoxin Esi+13.520997	782.4437	13.520997	2.073459508	1.898269184	2.250502	2.038457835	2.165396375	2.019060589	2.15143028	2.379240395	2.169384352	2.629594972	2.291313862	2.482052346	2.231793333	2.474304948
[truncated: 10,306 more rows]
